# Supplementary material for: Spatially inhomogeneous competition between superconductivity and the charge density wave in YBa2Cu3O6.67
Source: Nat Commun. 2020 Feb 20;11:990. doi: 10.1038/s41467-020-14536-1 (PMC7033133; doi:10.1038/s41467-020-14536-1)
Supplement: Supplementary file 3 — Source Data [file 41467_2020_14536_MOESM3_ESM.zip]

Archive with 9 entries (9 files):
- Supplementary_Figure_04.xlsx
- Figure_02.xlsx
- Figure_03.xlsx
- Figure_04.xlsx
- Figure_05.xlsx
- Figure_06.xlsx
- Supplementary_Figure_01.xlsx
- Supplementary_Figure_02.xlsx
- Supplementary_Figure_03.xlsx
