# Supplementary material for: Spatially inhomogeneous competition between superconductivity and the charge density wave in YBa2Cu3O6.67
Source: Nat Commun. 2020 Feb 20;11:990. doi: 10.1038/s41467-020-14536-1 (PMC7033133; doi:10.1038/s41467-020-14536-1)
Supplement: Supplementary file 3 — Source Data [file 41467_2020_14536_MOESM3_ESM.zip › Supplementary_Figure_04.xlsx]

## Sheet: S4a
Choi et al., "Spatially Inhomogeneous Competition between Superconductivity and Charge Density Waves in YBa2Cu3O6.67" - Source Data File
Supplementary Figure 4a
Integrated Intensity of F-CDW Order (red empty circles)
Magnetic Field (Tesla)	Integrated Intensity (counts/s/Angstrom^3)
3	0
6	0
10	0
12	0
14	0.000431993
14.5	0.000367347
15	0.000406415
15.5	0.000321492
16	0.000338807

## Sheet: S4b
Choi et al., "Spatially Inhomogeneous Competition between Superconductivity and Charge Density Waves in YBa2Cu3O6.67" - Source Data File
Supplementary Figure 4b
Integrated Intensity of AF-CDW Order (blue empty circles)
Magnetic Field (Tesla)	Integrated Intensity (counts/s/Angstrom^3)
0	0.00793489
3	0.00631909
6	0.00577646
10	0.00726332
12	0.0075426
14	0.00623439
14.5	0.00675951
15	0.00783155
15.5	0.00788686
16	0.00864139
