# Supplementary material for: Spatially inhomogeneous competition between superconductivity and the charge density wave in YBa2Cu3O6.67
Source: Nat Commun. 2020 Feb 20;11:990. doi: 10.1038/s41467-020-14536-1 (PMC7033133; doi:10.1038/s41467-020-14536-1)
Supplement: Supplementary file 3 — Source Data [file 41467_2020_14536_MOESM3_ESM.zip › Figure_02.xlsx]

## Sheet: 2a
Choi et al., "Spatially Inhomogeneous Competition between Superconductivity and Charge Density Waves in YBa2Cu3O6.67" - Source Data File
Figure 2a
	3.63	3.632	3.634	3.636	3.638	3.64	3.642	3.644	3.646	3.648	3.65	3.652	3.654	3.656	3.658	3.66	3.662	3.664	3.666	3.668	3.67	3.672	3.674	3.676	3.678	3.68	3.682	3.684	3.686	3.688	3.69	3.692	3.694	3.696	3.698	3.7	3.702	3.704	3.706	3.708	3.71	3.712	3.714	3.716	3.718	3.72	3.722	3.724	3.726
0.1	988.014	1002.95	1019.87	1024.92	1014.19	1003.9	995.845	988.059	992.86	1012.06	1030.58	1056.12	1080.1	1060.9	996.367	956.686	975.979	1012.59	1033.19	1043.74	1054.95	1079.03	1104.76	1108.04	1097.19	1095.33	1093.17	1083.41	1090.36	1113.67	1127.39	1111.5	1086.21	1082.42	1098.3	1111.22	1122.92	1139.28	1143.16	1128.83	1116.39	1128.57	1152.08	1158.41	1152.57	1151.03	1153.52	1153.63	1155.76
0.11	990.069	1005.39	1022.49	1026.85	1016.33	1007.7	1000.25	993.229	999.114	1017.96	1034.63	1058.11	1079.29	1056.05	992.747	961.549	983.115	1021.16	1039.47	1049.22	1060.29	1082.89	1106.49	1106.78	1097.38	1100.51	1100.18	1092.47	1101.03	1124.23	1135.38	1119.09	1094.15	1092.75	1107.98	1117.82	1129.02	1144.73	1147.76	1132.51	1120	1131.63	1154.08	1158.08	1152.72	1153.64	1156.94	1157.97	1161.14
0.12	992.619	1008.63	1024.67	1028.37	1017.81	1012	1004.77	999.105	1006.44	1025.17	1038.76	1061.33	1076.86	1047.96	984.861	968.701	993.518	1029.82	1045.65	1054.46	1066.05	1088.02	1107.72	1103.34	1095.14	1107.25	1108.03	1103.71	1112.64	1136.19	1142.52	1124.84	1102.58	1104.45	1119.31	1123.78	1134.9	1148.83	1152.39	1135.87	1123.38	1135.4	1154.8	1156.28	1151.22	1156.6	1160.51	1162.82	1166.22
0.13	995.515	1012.16	1025.75	1029.68	1019.8	1016.69	1009.5	1006.24	1014.32	1032.4	1042.82	1064.65	1069.36	1038.11	978.018	977.621	1005.59	1036.28	1051.68	1059.83	1072.02	1093.49	1104.98	1098.62	1092.48	1115.21	1116.76	1116.14	1124.75	1147.92	1149.06	1129.9	1114.12	1116.92	1130.54	1129.2	1140.35	1152.75	1157.07	1140.04	1126.57	1139.22	1152.75	1153.67	1149.51	1159.92	1164.4	1167.73	1171.2
0.14	998.606	1015.56	1026.85	1030.94	1023.61	1021.6	1014.46	1013.76	1022.38	1038.58	1046.67	1067.18	1059.64	1027.49	977.572	987.785	1018.02	1042.82	1057.49	1065.87	1078.02	1098.58	1099.74	1093.26	1090.97	1124.07	1126.45	1127.56	1137.09	1157.83	1155.24	1135.14	1126.76	1129.72	1140.04	1134.15	1145.16	1158.11	1161.78	1146.56	1129.63	1142.59	1150.14	1150.71	1148.64	1163.6	1168.7	1172.18	1176.24
0.15	1001.74	1018.31	1027.97	1032.26	1028.72	1026.59	1019.77	1021.35	1030.3	1043.65	1050.19	1067.85	1049.1	1017.04	984.094	998.672	1029.37	1049.19	1063.02	1072.37	1083.85	1102.55	1093.53	1087.88	1093.99	1133.47	1137.3	1138.67	1149.47	1165.61	1161.3	1141.52	1139.77	1142.44	1146.91	1138.72	1149	1163.95	1166.47	1152.73	1132.62	1144.88	1147.36	1147.85	1150.01	1167.63	1173.51	1176.56	1181.43
0.16	1004.77	1019.63	1029.17	1033.82	1033.56	1031.52	1025.69	1028.71	1037.75	1048.2	1053.22	1065.02	1038.67	1007.77	992.778	1009.76	1037.66	1055.25	1068.25	1078.54	1089.3	1104.4	1087.24	1083.06	1101.44	1143.09	1150.02	1149.63	1161.65	1172.67	1167.49	1150.42	1152.69	1154.65	1152.17	1143.01	1151.23	1169.87	1171.16	1156.12	1135.58	1145	1144.83	1145.51	1153.4	1172.02	1179.04	1181.05	1186.87
0.17	1007.54	1020.11	1030.52	1035.89	1038.17	1036.24	1031.98	1035.54	1044.34	1052.2	1055.64	1058.15	1029.17	1001.07	1002.32	1020.52	1043.61	1060.9	1073.19	1084.26	1094.18	1102.34	1081.56	1079.48	1110.9	1152.58	1161.98	1160.43	1173.31	1179.6	1174.05	1161.98	1165.12	1165.84	1156.56	1147.08	1154.4	1175.63	1175.99	1158.22	1138.58	1143.64	1142.93	1144.18	1157.92	1176.75	1184.37	1185.78	1192.67
0.18	1009.9	1021.01	1032.08	1039.11	1042.48	1040.61	1037.83	1041.58	1049.52	1055.51	1057.3	1050.12	1021.38	999.609	1011.68	1030.45	1049.6	1066.05	1078.05	1089.32	1098.29	1097.78	1077.14	1078.06	1120.85	1161.62	1171.21	1170.99	1183.77	1186.83	1181.22	1174.16	1176.68	1175.14	1160.56	1151.04	1160.1	1181.05	1181.6	1159.88	1141.67	1142.94	1142.08	1144.5	1163.09	1181.83	1189.03	1190.88	1198.94
0.19	1011.71	1022.2	1033.92	1042.94	1046.35	1044.48	1042.88	1046.51	1053.19	1057.95	1058.07	1043.23	1016.12	1003.9	1019.81	1039	1055.26	1070.62	1082.64	1093.47	1101.43	1093.55	1074.64	1082.05	1129.96	1169.85	1179.26	1181.22	1192.75	1194.79	1189.26	1185.84	1187.02	1181.58	1164.62	1154.96	1166.32	1185.94	1185.47	1161.73	1144.9	1143.34	1142.68	1147.83	1168.53	1187.26	1193.8	1196.48	1207.45
0.2	1012.8	1023.61	1036.08	1046.04	1049.58	1047.71	1046.57	1050.02	1055.8	1059.23	1057.82	1040.13	1014.42	1007.68	1025.39	1045.67	1060.25	1074.51	1086.11	1096.32	1103.4	1092.57	1074.98	1087.57	1136.69	1176.95	1187.08	1190.99	1202.1	1203.96	1198.4	1195.86	1195.71	1187.38	1169.3	1158.92	1171.29	1189.96	1187.76	1164.43	1148.32	1145.67	1145.25	1152.52	1173.87	1193.03	1199.43	1202.78	1216.16
0.21	1012.56	1023.99	1037.47	1049.96	1053.6	1049.68	1048.37	1051.84	1057.63	1059.7	1056.51	1038.78	1013.59	1011.17	1031.31	1050.35	1063.84	1077.24	1088.16	1097.71	1104.41	1093.26	1075.8	1091.88	1143.71	1181.89	1192.83	1198.33	1213.51	1215.07	1208.01	1204.58	1203.52	1192.4	1172.57	1162.5	1174.94	1193.69	1190.12	1166.21	1152.62	1150.18	1149.74	1157.58	1180.25	1199.59	1206.21	1209.77	1223.53
0.22	1010.71	1022.69	1036.94	1055.72	1059.26	1050.05	1048.61	1052.18	1059.12	1059.96	1054.38	1035.88	1013.35	1017.19	1039.96	1053.51	1065.93	1078.42	1089.15	1098.14	1104.91	1092.64	1078.4	1097.77	1152.94	1184.36	1195.53	1204.41	1226.9	1228.02	1217.35	1213.22	1210.44	1195.13	1173.42	1165.34	1178.36	1194.93	1191.16	1166.34	1158.25	1156.05	1155.85	1163.94	1188.08	1207.16	1213.69	1217.95	1231.4
0.23	1007.68	1020.36	1039.39	1062.67	1065.73	1049.11	1047.69	1052.53	1060.25	1060.09	1051.68	1032.39	1017.08	1025	1049.17	1055.48	1066.98	1078.81	1089.35	1097.82	1105.06	1091.67	1083.89	1104.78	1161.23	1185.04	1196.68	1214.83	1241.7	1242.59	1226.48	1221.7	1214.71	1196.36	1173.85	1167.7	1181.44	1194.15	1191.42	1167.07	1164.96	1162.9	1162.88	1171.24	1195.85	1215.46	1221.67	1226.51	1239.43
0.24	1003.89	1017.4	1046.25	1070.25	1072.67	1047.15	1045.9	1053.47	1061.04	1060.31	1048.65	1029.11	1023.33	1033.99	1056.91	1056.57	1067.31	1079.02	1088.97	1096.7	1105.03	1091.25	1089.38	1112.6	1164.77	1184.66	1197.47	1229.33	1257.47	1259.28	1235.48	1229.9	1217.11	1196.74	1175.56	1169.82	1183.91	1194.28	1191.33	1170.83	1172.48	1170.51	1170.07	1179.17	1201.84	1224.18	1230	1234.29	1247.4
0.25	999.753	1014.02	1054.73	1077.88	1075.81	1044.44	1043.47	1054.46	1061.54	1059.34	1045.55	1026.92	1030.91	1043.58	1061.15	1057.12	1067.11	1078.97	1088.23	1095.57	1104.99	1092.54	1095.26	1120.89	1163.98	1183.92	1198.98	1245.66	1273.8	1274.17	1244.4	1237.59	1218.66	1196.89	1178.59	1171.95	1185.2	1194.72	1191.29	1177.68	1180.56	1178.78	1177.56	1187.45	1208.07	1233.02	1238.64	1241.63	1255.04
0.26	995.694	1010.07	1063.52	1085.02	1073.73	1041.27	1040.5	1055.35	1061.84	1056.73	1042.6	1027.14	1039.07	1053.15	1062.82	1057.43	1066.4	1078.74	1087.35	1095.1	1105.11	1097.46	1101.57	1129.24	1162.95	1183.53	1202.36	1262.76	1290.33	1284.98	1253.31	1244.27	1220.09	1197.44	1181.8	1174.33	1183.91	1195.49	1191.78	1185.36	1188.92	1187.87	1185.25	1195.73	1216.55	1241.69	1247.81	1248.54	1262.07
0.27	992.129	1010.99	1071.74	1091.13	1069.1	1037.93	1038.8	1056.11	1062.04	1053.57	1040.08	1030.94	1047.21	1061.96	1063.34	1057.84	1066.19	1078.54	1086.5	1095.12	1105.57	1103.99	1108.21	1136.9	1162.35	1184.18	1211.94	1279.93	1306.79	1293.93	1262.29	1249.22	1222.02	1199.14	1185.34	1177.21	1182.99	1196.78	1193.44	1193.45	1197.33	1196.53	1192.94	1203.53	1225.82	1249.87	1255.9	1254.94	1267.98
0.28	989.476	1018.11	1078.6	1095.73	1063.56	1034.69	1038.94	1056.72	1062.36	1050.6	1038.21	1036.73	1054.75	1068.8	1063.65	1058.66	1067.06	1078.55	1085.78	1095.63	1106.52	1109.04	1115.05	1142.02	1162.98	1186.6	1227.29	1296.56	1323.25	1302.24	1271.39	1253.37	1225.06	1203.08	1189.47	1180.84	1185.46	1198.85	1197.59	1201.57	1205.5	1203.91	1200.45	1209.91	1234.93	1257.28	1261.88	1260.7	1271.67
0.29	988.154	1026.09	1083.34	1094.83	1058.46	1031.85	1039.53	1057.16	1061.54	1048.46	1037.24	1042.54	1061.11	1071.95	1064.55	1060.22	1068.56	1079	1085.97	1096.72	1108.15	1113.62	1121.93	1145.12	1165.87	1191.48	1243.9	1312	1335.96	1310.8	1280.69	1258.23	1229.82	1209.2	1194.52	1185.46	1189.81	1202.02	1204.17	1209.28	1213.19	1210.67	1207.55	1216.75	1243.08	1263.62	1266.66	1265.69	1272.73
0.3	988.583	1030.21	1084.96	1091.58	1055.34	1029.68	1039.37	1057.26	1060.61	1047.91	1037.43	1046.37	1065.6	1074.43	1066.92	1062.84	1070.65	1080.17	1087.23	1098.55	1110.62	1118.27	1128.69	1150.84	1172.36	1199.53	1257.67	1325.37	1346.32	1320.55	1290.25	1265.53	1237.02	1216.45	1200.94	1191.33	1195.36	1206.67	1210.42	1216.03	1220.13	1217.11	1214.07	1223.95	1249.36	1268.58	1270.76	1269.78	1274.6
0.31	990.585	1032.64	1087.02	1087.43	1049.55	1028.22	1039.22	1058.11	1060.62	1047.77	1038.24	1048.74	1069.4	1078.01	1069.78	1066.78	1074.13	1082.8	1087.99	1100.09	1113.84	1123.08	1135.18	1160.34	1182.66	1210.41	1270.93	1340.08	1357.33	1329.51	1300.31	1274.95	1245.76	1225.69	1209.42	1198.37	1202.18	1213.15	1216.31	1222.58	1226.5	1223.09	1219.77	1229.75	1254.93	1271.47	1272.94	1271.7	1277.98
0.32	993.53	1037.47	1086.04	1078.76	1038.72	1027.29	1040.2	1058.32	1060.32	1047.03	1039	1051.48	1071.9	1081.41	1072.18	1071.93	1079.1	1086.48	1087.58	1100.57	1117.57	1128.11	1142.89	1172.27	1195.07	1223.03	1287.36	1352.97	1367.24	1336.9	1311.03	1284.88	1256.43	1236.89	1219.71	1206.24	1210.07	1218.69	1222.78	1229.71	1232.63	1228.6	1226.06	1235.55	1260.79	1272.15	1272.62	1272.68	1281.15
0.33	997.153	1043.02	1077.41	1067.13	1027.55	1026.87	1041.78	1057.57	1059.92	1046.81	1039.75	1054.27	1073.76	1084.7	1075.48	1078.01	1084.96	1088.03	1086.5	1100.15	1121.75	1133.54	1153.95	1185.92	1209.25	1236.98	1305.09	1362	1376.46	1345.67	1322.42	1295.52	1269.9	1249.63	1231.36	1214.77	1218.48	1223.79	1229.65	1236.72	1238.57	1233.9	1232.87	1241.19	1265.43	1271.15	1270.87	1274.8	1284.26
0.34	1001.19	1047.72	1066.2	1053.76	1020.53	1026.93	1043.49	1057.62	1059.54	1048.36	1040.55	1056.79	1076.88	1087.93	1081.45	1084.75	1091.28	1087.16	1085.11	1098.32	1126.35	1139.56	1167.42	1200.65	1225.63	1251.82	1322.5	1371.74	1385.36	1359.45	1334.46	1307.13	1284.66	1263.53	1244.24	1223.77	1226.81	1230.49	1236.74	1242.8	1244.32	1239.25	1238.96	1246.57	1266.93	1269	1268.55	1277.54	1287.46
0.35	1005.38	1049.58	1053.64	1039.84	1018.41	1027.46	1044.71	1058	1059.29	1050.19	1041.43	1058.49	1080.43	1091.19	1089.15	1091.89	1097.75	1085.46	1083.75	1098.12	1131.32	1146.47	1182.04	1215.89	1241.88	1267.14	1337.64	1381.7	1394.3	1375.2	1347.15	1320.19	1300.38	1278.23	1256.82	1233.05	1234.27	1237.81	1243.88	1248.16	1249.9	1245.01	1244.6	1251.56	1265.25	1266.22	1266.56	1280.64	1290.91
0.36	1009.46	1045.19	1040.79	1026.63	1017.9	1028.42	1044.4	1058.59	1059.29	1050.63	1042.45	1058.37	1084.14	1094.61	1096.37	1099.16	1104.1	1083.7	1082.73	1101.38	1136.6	1154.88	1196.98	1231.09	1256.13	1282.52	1347.42	1391.87	1403.77	1388.53	1360.48	1335.61	1316.7	1293.36	1268.17	1242.44	1239.5	1245.31	1250.86	1253.58	1255.35	1251.85	1249.84	1255.99	1262.65	1263.36	1265.94	1284.08	1294.79
0.37	1013.16	1035.66	1028.72	1015.66	1018.36	1029.8	1044.09	1059.38	1059.78	1050.5	1043.65	1058.92	1087.88	1098.47	1103.31	1106.28	1107.41	1082.42	1082.24	1106.4	1142.14	1165.8	1211.53	1245.8	1269.27	1297.53	1355.02	1402.37	1414.54	1401.06	1374.43	1352.78	1333.25	1308.59	1278.89	1251.75	1244.87	1252.71	1257.4	1258.95	1260.67	1258.63	1254.68	1259.51	1259.83	1260.92	1267.63	1287.92	1299.42
0.38	1016.22	1026.45	1018.47	1009.51	1019.42	1031.56	1045.53	1060.36	1061.3	1050.32	1045.08	1062.15	1091.59	1103.67	1109.87	1112.99	1107.43	1082.09	1082.18	1112.25	1147.91	1178.15	1224.99	1259.88	1281.5	1311.75	1365.39	1413.35	1428.5	1413.64	1389	1369.98	1349.64	1323.65	1289.25	1260.81	1252.6	1259.79	1263.01	1264.25	1265.9	1264.04	1259.09	1261.17	1257.5	1259.45	1270.92	1292.21	1305.47
0.39	1018.38	1019.11	1011.15	1008.78	1020.83	1033.69	1047.71	1061.55	1062.37	1050.51	1046.78	1066.22	1095.19	1109.27	1115.79	1119.01	1107.19	1083.2	1085.32	1118.34	1153.85	1189.93	1236.66	1271.13	1292.75	1324.77	1377.01	1424.96	1442.7	1426.82	1404.17	1386.87	1365.46	1336.99	1299.35	1269.43	1260.9	1266.35	1267.98	1269.45	1271.05	1268.68	1263.04	1261.09	1256.49	1259.47	1275.05	1297.04	1313.09
0.4	1019.37	1015.95	1008.1	1009.13	1022.31	1036.16	1049.97	1062.98	1062.93	1051.61	1048.8	1069.68	1098.55	1113.5	1120.62	1124.09	1109.46	1086.38	1090.83	1124.16	1159.91	1198.93	1245.67	1279.63	1302.77	1336.16	1388.78	1437.26	1455.39	1441.01	1419.95	1402.77	1380.23	1349.08	1309.33	1277.43	1268.32	1272.19	1272.98	1274.51	1276.15	1272.91	1266.48	1262.32	1257.84	1261.5	1279.49	1302.41	1320.22
0.41	1019.75	1015.86	1007.53	1011.06	1025.87	1039.28	1052.86	1065.38	1064.24	1052.84	1051.3	1073.21	1102.76	1116.82	1124.36	1129.52	1114.43	1090.8	1097.19	1131.82	1165.4	1205.21	1252.85	1286.09	1309.85	1347.09	1401.55	1451.24	1470.05	1456.3	1437.51	1419.76	1395.95	1361.73	1319.29	1284.62	1274.79	1277.77	1277.21	1278.88	1281.61	1277.47	1269.93	1264.34	1259.8	1266	1285.61	1309.69	1327.09
0.42	1020.27	1015.74	1008.3	1015.94	1032.34	1043.23	1056.83	1067.58	1065.42	1053.62	1054.29	1077.84	1105.98	1119.71	1127.64	1136.47	1120.23	1098.94	1105.75	1141.91	1169.79	1210.69	1257.33	1289.98	1314.15	1358.82	1415.9	1464.82	1486.29	1472.72	1457.56	1439.51	1414.03	1374.84	1329.31	1290.99	1280.96	1281.83	1280.45	1282.31	1287.73	1282.66	1274.68	1265.19	1260.52	1272.7	1294.21	1317.94	1334.92
0.43	1020.94	1015.83	1012.71	1022.98	1040	1047.75	1061.26	1068.87	1066.54	1055.03	1057.66	1082.86	1107.59	1122.25	1130.59	1144.45	1126.78	1109.87	1115.71	1152.02	1173.29	1215.35	1258.65	1292.03	1317.66	1371.11	1430.84	1478.78	1503.67	1491.23	1479.38	1460.77	1431.84	1388.08	1339.77	1296.68	1286.6	1284.24	1283	1284.94	1294.28	1288.23	1277.95	1265.29	1261.03	1281.07	1304.23	1326.13	1343.28
0.44	1021.78	1016.42	1019.69	1031.51	1047.43	1052.57	1065.6	1070.24	1067.62	1058.49	1061.26	1087.63	1109.53	1124.49	1133.26	1152.99	1134.27	1119.68	1126.41	1159.85	1176.12	1219.02	1259.14	1292.85	1322.17	1383.68	1445.56	1495.16	1521.75	1513.79	1502.23	1482.66	1448.21	1401.08	1351.62	1301.8	1291.51	1286.59	1285.11	1286.51	1301.05	1294.07	1278.37	1264.96	1262.24	1290.57	1314.81	1334.83	1351.75
0.45	1022.81	1017.97	1028.13	1040.86	1053.75	1057.46	1069.25	1071.57	1068.66	1062.74	1064.97	1091.36	1111.42	1126.46	1137.98	1161.59	1143.33	1129.19	1137.25	1164.23	1178.48	1221.18	1258.88	1293	1329.73	1396.26	1459.2	1512.56	1540.17	1538.31	1525.4	1504.55	1463.65	1413.51	1361.37	1306.49	1295.38	1288.82	1287	1289.81	1307.82	1300.28	1277.67	1264.53	1267.11	1300.68	1325.06	1343.52	1359.93
0.46	1024.04	1021.38	1037.28	1050.38	1059.35	1062.15	1071.37	1072.79	1069.71	1065.87	1068.66	1092.77	1113.16	1128.22	1145.25	1169.79	1155.69	1138.33	1147.55	1166.76	1180.6	1220.65	1258.21	1293.06	1339.59	1408.61	1470.58	1530.23	1558.66	1561.24	1548.16	1526.14	1478.04	1425.04	1366.84	1310.86	1297.5	1291.03	1288.86	1296.11	1314.39	1307.27	1276.63	1264.32	1275.73	1310.87	1333.96	1351.78	1367.38
0.47	1025.49	1027.48	1046.43	1059.31	1064.38	1066.38	1072.37	1073.82	1070.93	1068.41	1072.2	1093.27	1114.72	1129.78	1153.25	1177.08	1167.04	1146.77	1156.52	1168.39	1182.67	1219.04	1257.58	1293.72	1350.28	1420.46	1482.48	1547.55	1577.14	1582.85	1569.78	1544.7	1491.12	1435.48	1370.2	1315.03	1299.24	1293.4	1290.83	1303.59	1320.53	1311.37	1275.74	1264.71	1285.87	1320.6	1341.61	1359.2	1373.65
0.48	1027.18	1034.96	1054.91	1066.63	1068.76	1069.91	1073.35	1074.61	1072.92	1070.53	1075.44	1094.86	1116.12	1131.18	1160.69	1183	1173.31	1154.07	1162.8	1169.77	1184.91	1218.84	1257.47	1296.03	1360.81	1431.53	1496.89	1563.98	1596.35	1602.81	1589.53	1559.06	1502.56	1445.01	1372.71	1319.13	1302.19	1296.12	1292.87	1311.14	1326.03	1311.19	1275.42	1266.27	1296.01	1329.35	1348.69	1365.38	1378.08
0.49	1029.13	1042.13	1062.02	1071.56	1072.32	1072.47	1074.16	1075.12	1074.51	1072.29	1078.27	1096.76	1117.38	1134.52	1166.44	1187.07	1176.85	1159.74	1165.48	1171.44	1187.54	1219.78	1258.42	1301.84	1370.4	1441.58	1511.29	1578.95	1614.18	1620.44	1606.7	1570.74	1512	1450.49	1375.24	1323.29	1305.86	1299.41	1297.59	1317.86	1330.68	1310.14	1276.11	1271.62	1304.82	1336.58	1354.61	1369.93	1379.66
0.5	1031.35	1047	1066.91	1075.1	1074.81	1073.81	1074.68	1075.29	1074.84	1073.63	1080.55	1098.52	1118.57	1137.65	1169.16	1188.79	1178.77	1163.25	1167.57	1173.98	1190.76	1222.35	1261.11	1308.12	1378.12	1450.33	1523.17	1591.73	1628.12	1634.66	1620.55	1580.45	1519.05	1453.48	1378.73	1327.62	1310.08	1303.46	1303.38	1322.78	1334.27	1311.2	1278.39	1277.55	1310.73	1341.77	1358.57	1372.4	1379.79
0.51	1034.73	1051.51	1071.93	1077.6	1075.95	1073.73	1074.19	1074.57	1074.19	1073.55	1082.69	1100.46	1120.18	1137.39	1169.3	1187.2	1177	1162.36	1170.7	1177.14	1195.32	1227.34	1266.1	1312.65	1384.88	1457.74	1532.68	1603.27	1640.19	1646.5	1631.96	1588.48	1523.69	1455.13	1379.52	1333.91	1317.03	1310.2	1308.14	1327.71	1337.16	1313.44	1280.36	1282.46	1316.75	1344.59	1359.97	1372.6	1378.5
0.52	1039.79	1058.23	1077.56	1079.13	1076.06	1072.38	1072.46	1072.88	1072.19	1072.09	1085.15	1102.89	1121.58	1135.27	1168.04	1182.19	1170.86	1159.92	1174.16	1180.46	1201.49	1234.06	1272.21	1316.71	1391.46	1464.01	1541.58	1611.52	1651.97	1657.92	1642.24	1595.09	1529.05	1452.77	1375.96	1343.27	1327.46	1319.27	1313.47	1333.64	1339.84	1314.47	1284.51	1289.19	1324.97	1345.32	1359.36	1370.96	1374.84
0.53	1046.06	1066.01	1080.8	1079.8	1075.67	1070.04	1069.9	1070.1	1069.36	1070.4	1087.87	1105.55	1120.38	1131.77	1164.24	1174.55	1162.28	1160.51	1177.73	1184.61	1208.77	1241.65	1276.61	1320.29	1396.29	1469.25	1549.52	1618.8	1663.2	1669.09	1651.34	1600.52	1530.61	1447.56	1371.56	1354.8	1339.74	1326.79	1318.9	1338.26	1342.25	1315.09	1292.06	1296.93	1332.42	1344.36	1357.27	1367.41	1369.47
0.54	1053.02	1073.93	1082.19	1079.72	1075.38	1067.03	1066.88	1066.45	1066.13	1069.42	1090.76	1108.21	1116.84	1127.31	1155.58	1165.05	1152.78	1162.76	1181.25	1190.91	1216.64	1249.45	1278.88	1323.39	1397.11	1473.58	1556.03	1628.37	1673.68	1680.6	1659.2	1605.16	1525.51	1440.43	1369.68	1367.63	1352.66	1332.16	1324.06	1338.98	1344.33	1316.03	1299.31	1305.05	1336	1342.09	1354.12	1362.31	1362.93
0.55	1060.2	1081.12	1082.47	1078.98	1073.94	1063.63	1063.68	1062.48	1062.9	1070.55	1093.76	1110.57	1112.14	1122.24	1144.11	1154.48	1143.85	1165.45	1184.61	1198.68	1224.58	1256.92	1280.09	1325.95	1396.65	1477.12	1560.3	1638.15	1683.23	1690.74	1665.75	1609.7	1517.28	1432.31	1374.92	1380.85	1365.23	1336.39	1328.62	1338.12	1346.02	1318.4	1306.35	1312.92	1335.1	1338.9	1350.24	1356.23	1355.75
0.56	1067.1	1086.54	1081.95	1077.7	1070.65	1060.14	1060.54	1058.63	1060.09	1073.53	1096.8	1112.18	1106.98	1116.83	1133.56	1143.63	1137.28	1168.08	1187.73	1205.92	1232.1	1263.57	1280.6	1327.85	1398.18	1479.99	1560.63	1647.32	1691.68	1697.99	1670.92	1615.52	1507.63	1424.15	1385.66	1393.58	1376.66	1339.69	1332.16	1338.9	1347.27	1324.26	1312.88	1319.86	1332.43	1335.19	1345.83	1349.68	1348.44
0.57	1073.21	1088.61	1080.8	1076.05	1066.6	1056.85	1057.3	1055.3	1058.17	1077.36	1099.8	1111.34	1101.93	1111.06	1123.67	1133.29	1135.09	1170.33	1190.71	1212.43	1238.68	1266.79	1280.63	1328.74	1400.33	1482.3	1562.25	1655.39	1698.99	1703.14	1674.67	1615.69	1497.77	1417.15	1398.29	1404.94	1383.56	1342.01	1334.09	1340.19	1348.01	1331.09	1318.49	1324.98	1328.86	1331.35	1340.94	1343.13	1341.56
0.58	1078.06	1087.99	1079.18	1074.36	1062.54	1054.06	1054.13	1052.89	1057.75	1081.44	1102.69	1108.41	1097.52	1104.05	1114.83	1124.23	1135.68	1171.94	1194.12	1217.77	1243.81	1266.25	1280.31	1327.51	1402.46	1484.18	1568.55	1661.97	1705.33	1706.55	1676.93	1607.2	1488.77	1413.27	1410.25	1414.02	1385.41	1343.22	1333.11	1341.32	1348.2	1335.04	1322.71	1326.56	1325.07	1327.77	1335.89	1337.08	1335.88
0.59	1081.13	1086.18	1077.2	1071.56	1059.11	1052.07	1051.78	1051.81	1060.17	1085.28	1105.4	1105.46	1094.32	1097.76	1107.85	1117.25	1136.72	1172.67	1197.2	1221.33	1246.97	1264.29	1279.77	1326.81	1404.21	1485.73	1575.32	1666.73	1709.19	1708.34	1677.63	1596.87	1481.69	1416.61	1419.27	1419.95	1384.76	1343.17	1331.51	1341.75	1347.78	1336.86	1325.05	1324.34	1321.71	1324.85	1331.35	1332.03	1332.6
0.6	1081.95	1084.42	1075.04	1068.45	1056.99	1051.16	1051.25	1052.56	1063.43	1088.3	1107.86	1104.68	1093.02	1095.02	1104	1113.12	1136.3	1172.23	1197.9	1222.28	1247.68	1262.86	1279.27	1327.66	1405.33	1487.09	1579.12	1669.16	1710.27	1708.51	1676.71	1590.9	1477.97	1420.04	1422.61	1421.84	1383.38	1341.8	1330.48	1340.87	1346.68	1336.57	1324.97	1322.02	1319.48	1322.96	1328.31	1328.57	1330.07
0.61	1080.27	1081.31	1071.06	1065.9	1055.01	1052.21	1053.48	1055.58	1067.58	1092.98	1110.79	1106.27	1093.03	1095.81	1104.24	1110.68	1134.91	1171.78	1195.77	1220.19	1246.11	1260.75	1277.11	1328.06	1406.91	1487.64	1580.42	1670.94	1708.85	1705.7	1674.11	1586.65	1473.2	1420.27	1424.68	1419.02	1378.73	1336.27	1328.17	1339.48	1344.52	1334.06	1322.35	1319.55	1316.87	1323.37	1328.45	1327.79	1327.37
0.62	1076.48	1075.58	1066.16	1062.67	1052.22	1055.47	1057.85	1060.97	1074.28	1100.35	1114.7	1108.51	1095.92	1099.27	1107	1108.21	1133.96	1169.24	1191.56	1216.09	1243	1256.32	1275.45	1328.74	1409.08	1486.85	1581.44	1668.14	1704.42	1699.99	1670.03	1578.95	1471.97	1422.11	1429.09	1411.99	1368.98	1329.19	1325.45	1338.06	1341.07	1329.97	1319.4	1315.4	1312.61	1326.55	1331.46	1329.93	1325.14
0.63	1071.04	1068.32	1061.82	1059.03	1049.76	1060.4	1063.62	1068.41	1082.54	1108.07	1119.25	1111.25	1102.26	1104.52	1110.85	1105.68	1132.93	1163.54	1185.78	1210.43	1238.58	1250.64	1275.6	1329.41	1410.2	1484.9	1581.47	1660.3	1697.73	1693	1664.83	1570.03	1476.25	1424.75	1431.13	1401.57	1356.14	1324.26	1322.25	1335.25	1336.53	1324.84	1315.28	1309.97	1307.81	1331.74	1336.15	1331.44	1323.03
0.64	1064.39	1060.41	1057.15	1055.16	1048.92	1066.41	1070.24	1076.68	1091.55	1114.17	1124.06	1114.59	1109.28	1110.78	1114.91	1103.07	1131.25	1157.15	1178.88	1203.15	1233.13	1244.61	1275.02	1329.88	1408.33	1481.98	1579.71	1652.37	1689.46	1686.06	1658.84	1561.93	1478.8	1427.52	1425.22	1388.58	1341.87	1319.39	1318.55	1329.24	1331.06	1319.15	1308.82	1303.64	1303.59	1338.14	1341.72	1330.54	1320.77
0.65	1056.98	1052.73	1052.34	1051.3	1051.4	1072.95	1077.4	1085.25	1100.53	1118.69	1128.79	1119.02	1116.69	1117.3	1116.2	1100.34	1128.05	1150.05	1171.22	1195.57	1226.89	1239.37	1273.97	1329.94	1404.32	1478.26	1574.86	1643.84	1680.29	1679.66	1652.42	1557.24	1480.47	1429.74	1412.06	1373.85	1327.94	1314.27	1314.33	1321.6	1324.87	1313.43	1301.17	1296.79	1304.03	1344.98	1347.65	1328.48	1318.05
0.66	1049.27	1046.37	1047.55	1047.69	1056.29	1079.43	1085.15	1093.46	1108.7	1122.88	1133.08	1125.93	1123.92	1123.32	1114.07	1097.47	1121.74	1142.49	1163.18	1188.68	1220.11	1236.67	1272.46	1329.37	1400.33	1473.95	1564.28	1634.96	1670.91	1673.31	1645.91	1560.26	1481.24	1430.57	1397.52	1358.2	1316.66	1308.84	1309.51	1314.7	1318.13	1308.51	1292.95	1289.84	1309.31	1351.49	1353.9	1325.53	1314.57
0.67	1041.69	1041.2	1042.95	1044.67	1062	1085.3	1092.41	1100.64	1115.15	1126.52	1136.57	1133.42	1130.29	1128.09	1110.25	1094.44	1113.89	1134.82	1155.03	1181.93	1213.05	1234.99	1270.42	1327.75	1396.13	1469.22	1552.33	1626.2	1662.08	1667.13	1639.68	1565.49	1480.84	1428.71	1382.26	1342.46	1308.63	1303.08	1303.87	1307.96	1311.04	1302.32	1284.63	1283.25	1316.29	1356.89	1356.21	1321.68	1309.87
0.68	1034.71	1036.22	1038.74	1042.96	1067.32	1089.99	1097.92	1106.11	1118.65	1129.22	1138.9	1138.5	1135.08	1130.79	1105.66	1091.21	1107.23	1127.38	1146.91	1175.24	1205.97	1231.61	1267.77	1324.14	1391.69	1464.25	1544.27	1618.09	1654.82	1661.38	1634.06	1565.19	1478.93	1421.28	1367.16	1327.45	1301.49	1297.01	1296.61	1301.17	1303.76	1293.66	1276.64	1277.79	1322.77	1360.4	1352.82	1316.8	1303.19
0.69	1028.77	1031.69	1035.11	1043.95	1071.1	1092.92	1101.39	1109.13	1119.3	1130.49	1139.71	1141.27	1137.48	1128.71	1100.95	1087.76	1101.33	1120.57	1140.05	1168.71	1199.12	1227.19	1264.41	1319.44	1387.1	1459.25	1538.22	1611.23	1649.56	1656.38	1629.4	1561.92	1475.14	1409.25	1353.33	1313.99	1294.39	1290.62	1289.18	1294.33	1296.5	1284.58	1269.43	1277.16	1326.73	1361.24	1346.76	1310.77	1294.68
0.7	1024.32	1028.12	1032.37	1044.48	1071.98	1093.53	1101.9	1108.92	1118.2	1129.63	1138.65	1140.83	1136.51	1124.32	1096.76	1084.06	1096.31	1114.84	1134.46	1162.61	1192.76	1222.11	1260.24	1315.16	1382.5	1454.38	1533.39	1606.2	1645.45	1652.57	1626.06	1557.34	1469.25	1399.04	1342.27	1302.91	1286.64	1283.84	1282.78	1287.53	1289.44	1277.11	1263.57	1276.6	1325.77	1358.65	1340.2	1303.54	1286.11
0.71	1020.53	1024.71	1029.7	1042.82	1071.29	1090.82	1097.98	1104.56	1113.32	1124.89	1135.78	1137.32	1132.56	1118.86	1090.22	1080.84	1092.87	1110.81	1128.27	1156.3	1185.89	1215.44	1254.35	1310.84	1378.15	1449.85	1529.95	1603.45	1643.33	1651.05	1623.91	1552.29	1461.47	1388.09	1330.38	1294.03	1279.38	1277.93	1275.92	1280.71	1282.43	1270.41	1257.65	1272.86	1323.28	1352.24	1331.03	1292.55	1276.65
0.72	1016.36	1020.63	1026.5	1040.99	1070.77	1084.7	1090.38	1097.13	1104.56	1116.54	1131.57	1132.4	1127.53	1110.3	1080.33	1078.72	1090.87	1107.77	1121	1149.08	1177.61	1206.93	1247.2	1306.44	1373.84	1445.61	1527.54	1599.18	1643.28	1651.59	1622.4	1546.97	1456.71	1373.07	1314.53	1286.43	1273.69	1272.1	1268.4	1273.46	1275.19	1262.72	1252.32	1269.84	1322.31	1342.62	1317.58	1281.13	1265.31
0.73	1011.99	1016.29	1023.52	1039.02	1069.08	1075.98	1080.49	1086.95	1093.08	1105.65	1126.24	1126.46	1119.5	1099.58	1070.35	1077.49	1089.78	1102.85	1113.07	1140.86	1168.3	1197.43	1241	1301.86	1369.09	1441.54	1525.32	1595.64	1644.66	1653.29	1621.27	1541.81	1448.5	1355.25	1296.67	1279.83	1268.89	1264.42	1260.34	1265.44	1267.74	1254.65	1248.29	1267	1319.3	1330.45	1301.75	1270	1252.7
0.74	1007.55	1011.97	1020.86	1036.96	1064.27	1065.5	1069.33	1074.48	1079.86	1092.15	1120.03	1119.83	1108.21	1087.53	1063.62	1076.96	1089.24	1095.82	1104.83	1130.93	1158.33	1187.52	1235.81	1297.04	1363.4	1437.48	1522.54	1595.91	1646.94	1655.81	1620.24	1537.29	1431.95	1335.67	1277.82	1273.97	1264.35	1255.76	1251.88	1256.03	1260.09	1246.66	1243.87	1264.03	1309.96	1316.4	1285.15	1256.16	1239.34
0.75	1003.21	1007.79	1018.33	1034.84	1055.81	1054.05	1057.66	1060.7	1065.8	1080.52	1113.16	1112.76	1095.37	1074.98	1061.14	1076.94	1088.96	1088.06	1096.61	1120.43	1148.08	1177.67	1230.8	1291.91	1357.65	1433.31	1518.26	1597.82	1649.64	1657.73	1619.03	1534.32	1411.87	1315.34	1263.88	1268.55	1259.4	1246.61	1243.16	1246.74	1252.26	1239.29	1239.12	1260.6	1295.77	1301.12	1269.52	1241.22	1225.79
0.76	999.12	1003.82	1015.95	1032.62	1045.86	1042.46	1045.94	1046.54	1051.77	1073.11	1105.86	1105.51	1082	1062.83	1060.45	1077.23	1088.7	1080.27	1088.66	1110.88	1137.92	1168.21	1225.66	1286.41	1352.55	1428.89	1510.9	1600.35	1652.29	1658.2	1617.38	1534.89	1390.55	1295.22	1256.57	1263.32	1253.04	1237.25	1234.31	1238.79	1244.24	1233.41	1233.98	1256.3	1281.64	1285.27	1257.32	1226.07	1212.59
0.77	995.435	1000.75	1013.77	1030.06	1035.54	1031.54	1034.35	1032.93	1038.5	1067.55	1098.36	1095.9	1068.98	1052.22	1060.68	1077.63	1085.97	1072.94	1081.16	1102.01	1128.22	1160.84	1220.24	1280.43	1347.55	1424.08	1505.5	1602.77	1654.47	1657.62	1615.01	1528.75	1369.54	1276.27	1252.32	1257.98	1244.73	1227.89	1225.38	1231.37	1236.06	1227.98	1228.34	1250.37	1267.57	1269.53	1245.56	1211.4	1200.29
0.78	992.31	998.804	1011.87	1026.31	1025.98	1022.12	1023.35	1020.84	1026.41	1062.73	1090.88	1083.72	1057.11	1045.12	1061.17	1077.95	1080.55	1066.51	1073.89	1093.93	1119.36	1155.59	1214.46	1273.72	1342.27	1418.75	1505.2	1604.42	1655.82	1656.02	1611.65	1511.03	1350.16	1259.45	1249.03	1252.28	1235.51	1218.76	1216.23	1224.06	1227.72	1221.37	1222.1	1240.79	1253.96	1254.56	1231.06	1197.86	1189.53
0.79	989.901	997.468	1010.35	1021.06	1018.38	1014.99	1014.07	1011.27	1019.61	1058.04	1083.66	1071.85	1047.26	1042.45	1061.3	1078	1075	1061.44	1067.9	1086.99	1111.72	1150.85	1208.24	1267.04	1336.42	1412.75	1505.77	1604.65	1655.04	1653.21	1607.02	1491.12	1333.78	1250.17	1245.11	1245.92	1226.25	1210.06	1208.19	1216.6	1219.24	1213.92	1215.13	1229.2	1241.42	1241.02	1216.7	1186.11	1183.07
0.8	988.363	996.44	1009.27	1017.68	1014.32	1010.99	1008.5	1005.47	1016.32	1053.05	1076.92	1063.36	1040.48	1040.06	1060.19	1077.57	1071.69	1058.27	1064.1	1081.83	1105.67	1145.47	1201.55	1260.28	1329.68	1405.94	1503.24	1602.5	1652.03	1648.79	1600.86	1477.37	1322.18	1244.27	1238.88	1238.64	1217.83	1202.1	1201.03	1208.74	1210.62	1205.78	1207.33	1219.68	1230.76	1229.57	1205.33	1177	1178.4
0.81	987.708	996.161	1009.13	1017.62	1013.42	1010.82	1007.89	1003.87	1013.52	1050.18	1069.52	1055.77	1033.61	1038.09	1060.23	1077.42	1070.59	1056.13	1063.21	1079.93	1100.32	1139.42	1194.82	1251.63	1321.23	1397.54	1497.39	1599.1	1649.05	1644.11	1593.43	1467.04	1310.05	1238.39	1234.85	1229.48	1208.32	1192.89	1194.51	1202.06	1200.2	1195.11	1197.1	1211.59	1222.07	1219.46	1195.82	1168.58	1173.98
0.82	987.769	996.858	1009.41	1019.19	1013.91	1014.08	1010.58	1005.93	1012.73	1049.85	1060.51	1045.58	1026.84	1038.61	1062.94	1078.25	1069.98	1057.15	1065.32	1080.9	1094.59	1133.26	1186.48	1241.06	1310.95	1387.15	1490.71	1590.53	1647.21	1640.47	1585.27	1453.45	1304.35	1236.21	1235.26	1218.08	1196.17	1182.09	1189.69	1197.19	1186.88	1181.28	1184.74	1204.24	1214.25	1209.55	1185.59	1161.99	1172.07
0.83	988.432	998.165	1011.04	1021.97	1016.13	1019.96	1015.49	1008.79	1013.25	1048.92	1050.42	1034.37	1024.84	1040.89	1066.18	1079.8	1069.99	1062.34	1069.5	1083.43	1088.58	1126.87	1175.74	1229.18	1298.91	1375.28	1482.86	1582.24	1645.95	1637.7	1576.52	1439.08	1306.84	1236.46	1235.17	1205.03	1182.55	1174.65	1186.05	1192.78	1171.47	1165.71	1174.87	1197.45	1206.66	1199.88	1175.46	1159.4	1171.86
0.84	989.584	999.807	1014.61	1025.62	1021.13	1027.63	1021.86	1010.52	1014.57	1043.9	1039.78	1023.37	1025.96	1044.35	1067.91	1081.8	1070.9	1068.54	1074.95	1086.93	1082.42	1120.04	1164.23	1216.44	1284.31	1362.39	1473.36	1580.26	1644.84	1636.37	1567.29	1426.31	1307.34	1238.18	1229.33	1190.92	1168.37	1170.99	1183.17	1187.6	1154.77	1149.47	1168.17	1191.12	1198.64	1190.49	1166.13	1158.29	1172.71
0.85	991.109	1001.52	1019.21	1029.84	1028.99	1036.25	1029.22	1012.09	1016.16	1034.77	1029.11	1013.85	1028.62	1048.41	1068.8	1083.98	1073.44	1075.43	1080.94	1087.33	1076.19	1112.32	1152.18	1203.23	1268.68	1349	1461.06	1580.43	1643.52	1632.52	1557.71	1418.47	1307.55	1240.44	1217.23	1176.36	1154.39	1168.97	1180.68	1177.28	1137.61	1133.45	1162.89	1185.14	1189.97	1181.43	1158.48	1158.05	1173.99
0.86	992.895	1002.98	1024.29	1034.37	1037.94	1045.01	1037.66	1013.59	1017.46	1025.08	1018.92	1007.48	1031.96	1052.45	1070.48	1086.09	1079.25	1082.42	1086.72	1083.28	1070.01	1102.78	1139.92	1189.85	1254.04	1335.58	1443.38	1581.08	1641.65	1624.01	1547.91	1421.54	1307.58	1242.21	1203.6	1161.94	1141.3	1167.65	1178.15	1161.68	1120.8	1118.43	1158.37	1179.4	1181.19	1172.74	1154.03	1158.13	1174.99
0.87	994.827	1005.66	1029.42	1039.11	1047.06	1053.07	1043.44	1014.86	1017.62	1015.65	1009.75	1006.19	1035.31	1055.75	1072.37	1087.86	1086.47	1088.81	1091.6	1077.23	1063.98	1092.26	1127.85	1176.5	1240.07	1322.62	1430.87	1581.24	1639.03	1613.26	1538.01	1427.08	1307.06	1242.07	1189.63	1148.25	1133.51	1166.4	1175.11	1144.2	1105.15	1108.65	1154.3	1173.76	1172.58	1164.47	1152.17	1157.99	1174.81
0.88	996.791	1010.11	1034.18	1044.39	1055.33	1059.61	1044.75	1015.62	1014.85	1007.25	1002.11	1008.12	1038.11	1057.08	1073.96	1089.02	1091.7	1093.87	1094.93	1070.57	1058.21	1082.57	1116.37	1162.9	1226.97	1310.62	1429.65	1580.17	1635.78	1601.67	1528.13	1424.33	1305.46	1237.23	1176.34	1135.89	1131.33	1164.69	1170.84	1127.2	1091.48	1104.62	1150.42	1167.9	1164.33	1156.65	1150.29	1157.1	1171.73
0.89	998.673	1014.7	1038.14	1050.13	1061.57	1063.8	1044.01	1015.57	1009.33	1000.69	996.534	1010.57	1039.75	1057.09	1074.8	1089.31	1094.93	1096.79	1092.98	1064.28	1052.81	1073.77	1105.91	1150.5	1215.24	1300.06	1431.09	1577.13	1628.13	1590.28	1518.41	1417.7	1302.16	1227.45	1164.76	1125.45	1130.46	1161.98	1161.29	1112.85	1080.61	1102.52	1146.52	1161.43	1156.72	1149.34	1147.65	1154.92	1165.98
0.9	1000.36	1017.74	1040.77	1053.63	1064.23	1064.82	1042.64	1014.37	1005.48	997.019	993.54	1011.03	1039.59	1056.67	1074.29	1088.46	1095.16	1096.58	1088.51	1059.38	1047.87	1066.43	1097.01	1140.76	1205.73	1291.43	1427.96	1571.02	1617.89	1580.18	1508.97	1409.67	1296.51	1218.89	1156.19	1117.54	1127	1157.45	1151.53	1103.68	1073.34	1099.19	1142.14	1155.45	1150.16	1142.57	1143.16	1150.8	1160.52
0.91	1002.03	1019.9	1043.16	1054.33	1064.15	1062.29	1038.75	1009.84	1004.2	995.773	993.096	1011.38	1040.17	1053.59	1071.27	1086.26	1092.51	1093.65	1084.17	1053.05	1044.49	1061.82	1090.59	1131.58	1197.06	1284.47	1422.87	1566.65	1606.84	1567.74	1499.85	1400.66	1287.9	1212.56	1149.48	1112.33	1123.57	1154.71	1145.3	1096.27	1070.53	1098.1	1141.39	1149.67	1143.44	1135.91	1137.05	1145.35	1154.68
0.92	1003.87	1022.68	1044.52	1054.12	1063.35	1056.85	1031.27	1005.05	1004.17	995.572	994.518	1014.23	1040.6	1047.8	1065.76	1082.87	1088.71	1089.95	1077.66	1044.11	1043.35	1059.67	1086.61	1121.45	1187.45	1278.45	1421.19	1556.3	1592.3	1551.19	1490.94	1390.68	1283.35	1206.43	1142.73	1109.28	1123.8	1150.88	1138.48	1087.4	1071.82	1102.52	1141.53	1143.05	1135.7	1128.95	1130.66	1139.15	1147.59
0.93	1005.79	1025.55	1044.09	1053.14	1061.33	1049.21	1021.89	1004.14	1005.1	996.657	997.351	1018.32	1036.22	1040.11	1058.18	1078.59	1084.18	1084.67	1069.75	1035.97	1043.94	1059.1	1080.55	1110.81	1177.13	1273.18	1420.4	1538.16	1575.4	1534.04	1482.09	1380.62	1281.27	1200.36	1136.86	1107.84	1125.62	1143.74	1131.44	1080.8	1076.25	1109.85	1137.34	1135.91	1127.8	1121.79	1124.1	1131.44	1139.66
0.94	1007.69	1028.02	1043.34	1051.47	1057.23	1040.06	1012.05	1005.17	1006.75	999.756	1001.14	1022.59	1028.53	1031.19	1048.01	1073.72	1079.32	1077.61	1061.04	1032.5	1045.74	1059.53	1071.13	1100.02	1165.71	1268.44	1418.1	1521.78	1556.96	1519.57	1473.15	1371.48	1275.65	1194.24	1133.39	1107.48	1127.33	1137.48	1124.41	1081.22	1082.83	1117.94	1131.72	1128.46	1120.5	1114.53	1117.38	1122.8	1131.25
0.95	1009.49	1029.47	1042.15	1049.24	1049.91	1030.11	1003.37	1007.17	1008.87	1004.22	1005.43	1025.85	1019.3	1021.66	1038.78	1068.56	1074.46	1069.72	1052.17	1033.98	1048.24	1060.59	1060.57	1089.35	1156.81	1264.04	1411.02	1505.47	1537.72	1508.16	1463.99	1364.85	1268.59	1187.98	1131.97	1107.67	1126.97	1131.57	1117.61	1087.49	1090.61	1124.56	1125.49	1120.89	1113.57	1107.28	1110.41	1113.75	1122.74
0.96	1011.09	1028.87	1040.55	1046.48	1040.4	1020.07	998.019	1009.66	1011.27	1008.61	1009.76	1026.39	1009.53	1012.08	1032.98	1063.41	1069.93	1061.62	1043.82	1036.81	1050.93	1062.27	1049.82	1079.07	1152.15	1259.76	1393.36	1489.05	1518.45	1497.18	1454.48	1363.83	1260.73	1181.56	1130.67	1107.87	1121.63	1125.87	1111.42	1094.11	1098.6	1126.8	1119.03	1113.4	1106.43	1100.13	1102.89	1104.72	1114.49
0.97	1012.4	1027.22	1038.64	1043.18	1030.16	1010.62	997.23	1012.26	1013.84	1012.76	1013.68	1022.03	1000.05	1002.88	1028.93	1058.57	1064.65	1053.85	1037.02	1040.11	1053.29	1059.63	1039.5	1069.33	1149.43	1255.42	1373.04	1472.8	1500.15	1486.13	1444.45	1361.46	1252.26	1175.13	1129.16	1107.56	1113.83	1120.31	1106.59	1100.52	1105.83	1123.78	1112.6	1106.21	1099.29	1093.2	1094.63	1096.09	1106.89
0.98	1013.32	1026.14	1036.52	1038.99	1020.43	1002.48	998.663	1014.62	1016.79	1016.31	1016.74	1014.62	991.612	994.109	1025.91	1054.35	1058.37	1046.95	1033.83	1043.07	1054.83	1051.37	1030.06	1060.03	1147.3	1250.79	1360.1	1457.13	1484.52	1474.69	1433.78	1351.42	1243.22	1169.35	1126.94	1106.19	1107.99	1114.89	1105.35	1105.8	1111.34	1118.74	1106.38	1099.68	1092.36	1086.58	1086.33	1088.24	1100.41
0.99	1013.77	1025.15	1034.29	1032.95	1012.47	996.349	1000.49	1016.37	1019.41	1018.74	1018.47	1007.22	984.988	989.205	1023.6	1051.03	1052.6	1041.45	1034.39	1044.79	1055.01	1042.04	1022.02	1054.62	1144.66	1245.68	1350.37	1442.56	1471.69	1462.66	1422.33	1338.36	1233.62	1163.81	1123.31	1103.25	1102.88	1109.57	1106.4	1108.74	1114.14	1113.23	1100.58	1093.61	1085.84	1080.38	1078.72	1081.59	1097.59
1	1013.64	1023.97	1032.04	1028.03	1007.89	992.925	1000.89	1017.02	1020.39	1019.38	1018.43	1002.94	981.151	987.527	1021.75	1048.93	1049.07	1038.06	1033.88	1044.06	1053.34	1035.58	1016.07	1051.2	1140.34	1239.89	1341.47	1429.64	1458.81	1449.95	1409.95	1325.62	1223.54	1156.35	1117.32	1098.18	1097.51	1104.28	1104.17	1107.66	1113.28	1108.51	1095.41	1087.88	1080.04	1074.69	1072.79	1076.61	1095.75
1.01	1013.44	1023.23	1030.42	1025.2	1004.89	992.379	1001.91	1018.93	1019.67	1018.05	1017.55	1001.02	978.366	987.352	1022.77	1048.52	1048.17	1036.53	1032.13	1042.44	1050.32	1030.48	1009.52	1047.15	1136.75	1234.02	1333.72	1419.61	1444.44	1435.75	1395.97	1311.57	1210.36	1146.43	1108.71	1091.21	1091.18	1098.74	1098.58	1102.96	1109.39	1103.38	1089.35	1083.08	1075.03	1069.13	1067.72	1072.26	1093.07
1.02	1013.62	1023.26	1029.15	1022.06	1001.18	994.036	1005.76	1021.34	1017.76	1015.61	1016.99	998.731	978.19	989.928	1026.92	1049.77	1048.57	1037.29	1031.05	1041.76	1046.87	1023.64	1006.15	1044.67	1135.41	1228.71	1327.57	1406.27	1428.4	1419.83	1380.1	1294.24	1198.92	1134.88	1098.71	1083.13	1084.04	1091.02	1091.59	1097.03	1104.02	1096.47	1083.35	1079	1070.67	1063.36	1062.22	1068.12	1092.01
1.03	1014.07	1023.61	1027.21	1018.78	998.081	997.326	1011.06	1020.55	1014.93	1012.53	1016.66	996.567	981.781	994.307	1031.16	1052.23	1049.89	1038.34	1030.35	1040.86	1043.1	1016.4	1006.2	1043.25	1133.67	1223.84	1321.82	1388.78	1411.27	1402.46	1362.82	1275.54	1188.51	1122.22	1087.94	1074.27	1076.28	1081.51	1083.66	1090.15	1097.53	1088.63	1079.3	1075.49	1067.14	1057.57	1056.74	1066.4	1092.05
1.04	1014.66	1023.98	1024.75	1015.46	997.129	1001.68	1016.66	1017.72	1011.43	1009.19	1016.44	995.093	985.94	999.75	1032.55	1055.41	1051.9	1037.68	1029.85	1038.6	1039.13	1010.02	1004.63	1042.6	1128.6	1219.26	1315.23	1372.22	1393.4	1383.17	1344.56	1257.11	1174.18	1108.96	1076.64	1064.97	1067.97	1072.2	1075.17	1082.13	1090.3	1080.63	1076.05	1072.48	1064.92	1051.93	1051.62	1066.81	1092.74
1.05	1015.26	1024.17	1022.06	1012.14	999.141	1006.53	1021.41	1013.86	1007.48	1007.04	1016.23	995.231	990.575	1005.55	1033.35	1058.85	1054.61	1036.43	1029.37	1035.21	1035.07	1006.24	1002.87	1042.49	1123.42	1214.83	1306.07	1355.71	1375.09	1362.99	1325.79	1240.95	1158.36	1095.57	1065.84	1055.58	1058.86	1062.87	1066.5	1073.89	1082.69	1073.36	1073.33	1069.86	1061.94	1046.62	1047.2	1068.22	1093.67
1.06	1015.74	1023.96	1019.23	1008.92	1002.63	1011.3	1023.79	1009.47	1003.32	1006.39	1015.9	998.824	995.263	1010.95	1036.5	1062.07	1058.56	1034.89	1028.71	1031.86	1031.03	1008.09	1001.33	1042.59	1121.76	1210.41	1291.23	1339.19	1356.59	1343.33	1306.96	1230.18	1142.22	1082.57	1056.16	1046.43	1048.17	1053.68	1057.99	1066.35	1075.08	1068.04	1070.99	1067.59	1057.07	1041.81	1043.87	1070.02	1094.31
1.07	1015.98	1022.64	1016.3	1006.03	1006.48	1015.44	1022.19	1004.89	999.222	1006.32	1015.37	1003.69	999.486	1014.99	1040.41	1064.61	1060.29	1033.13	1027.61	1028.62	1027.13	1010.68	1000.14	1042.39	1121.69	1205.86	1274.7	1322.8	1338.03	1324.12	1288.53	1219.12	1126.54	1070.41	1047.3	1037.86	1037.82	1044.95	1049.92	1059.32	1067.82	1064.88	1068.89	1065.67	1051.69	1037.7	1043.34	1071.76	1093.91
1.08	1015.86	1020.27	1013.28	1004.12	1009.75	1018.36	1018	1000.44	995.487	1006.28	1014.51	1006.37	1002.69	1016.02	1043.9	1066	1057.91	1031.13	1025.52	1025.54	1023.48	1008.76	999.305	1040.55	1122.03	1201.05	1261.81	1306.77	1319.22	1305.6	1270.96	1202.6	1112	1059.52	1039.31	1030.22	1029.86	1037.02	1042.4	1052.92	1061.29	1062.48	1066.93	1064.27	1046.63	1034.46	1045.24	1073.03	1090.87
1.09	1015.24	1017.51	1010.22	1003.85	1011.47	1019.5	1013.16	996.422	993.481	1005.78	1013.22	1007.36	1004.28	1016.21	1045.88	1065.76	1053.95	1028.85	1022.77	1022.69	1020.19	1005.48	998.803	1040.23	1121.82	1195.82	1250.68	1291.44	1301.24	1288.25	1254.69	1185.29	1099.29	1050.94	1032.32	1023.84	1023.48	1030.3	1036.36	1047.4	1055.85	1060.35	1064.96	1061.47	1042.59	1032.26	1047.45	1073.41	1084.26
1.1	1014	1014.93	1007.17	1002.51	1010.47	1018.29	1009.41	993.228	991.925	1004.25	1011.38	1006.46	1003.63	1016.09	1045	1063.43	1050.21	1026.3	1020.29	1020.09	1017.37	1003.12	998.655	1041.39	1119.87	1190.04	1240.54	1277.26	1285.33	1272.82	1240.19	1171.31	1089.28	1044.21	1026.56	1019.06	1018.67	1025.29	1032.02	1043.16	1051.88	1057.96	1062.82	1058.28	1040.34	1031.29	1047.92	1072.35	1078.72
1.11	1012.37	1012.3	1003.75	998.137	1006.68	1014.88	1005.42	989.121	989.579	1002.5	1007.98	1002.56	999.88	1012.54	1041.41	1058.39	1044.64	1021.08	1018.51	1018.37	1014.29	1000.41	996.935	1043.65	1120.48	1183.34	1230.47	1263.84	1269.42	1257.58	1227.01	1159.62	1079.66	1039.72	1023.64	1016.08	1016	1022.57	1028.84	1040.52	1048.91	1055.5	1060.84	1056.49	1038.74	1032.29	1048.94	1072.54	1074.9
1.12	1010.67	1009.25	1000.52	991.832	1001.28	1010.07	999.527	985.38	987.438	1001.22	1002.41	996.104	994.792	1006.92	1036.31	1050.81	1035.66	1015.53	1017.71	1017.68	1010.32	995.873	996.84	1050.11	1125.74	1175.57	1219.69	1248.37	1252	1240.93	1214.44	1147.3	1074.05	1038.07	1023.63	1014.64	1015.12	1020.74	1026.62	1038.92	1046.25	1053.48	1058.75	1054.84	1036.87	1035.5	1053	1073.58	1070.15
1.13	1008.92	1006.07	995.281	984.15	994.138	1004.25	992.773	983.341	985.46	999.305	995.267	988.258	988.704	999.807	1028.89	1041.36	1025.03	1013.54	1017.62	1017.55	1005.77	990.784	1003.44	1059.22	1131.74	1166.96	1208.22	1230.5	1233.79	1223.46	1202.59	1135.61	1073.94	1038.53	1024.95	1014.41	1015.33	1018.89	1025.15	1037.63	1043.92	1051.81	1056.91	1053.46	1036.07	1040.33	1058.58	1071.63	1064.83
1.14	1007.12	1002.94	987.056	975.582	984.305	997.81	986.077	981.221	983.629	995.263	987.118	979.928	981.054	991.739	1017.26	1030.75	1014.2	1013.21	1018.04	1017.66	1000.93	986.27	1013.87	1069.84	1135.07	1157.74	1195.97	1212.33	1215.36	1204.97	1191.53	1125.72	1074.35	1040.5	1026.37	1015.06	1016.07	1017.54	1024.27	1035.88	1041.96	1050.4	1055.93	1052.36	1037.99	1046.22	1064.52	1067.79	1059.24
1.15	1005.29	1000.08	977.506	966.583	974.492	991.147	980.468	979.189	981.914	988.582	978.542	971.92	972.64	983.229	1004.11	1019.66	1004.68	1013.7	1018.79	1015.6	996.114	983.696	1026.02	1080.86	1133.01	1148.15	1182.66	1194.27	1197.21	1188.74	1181.37	1119.25	1075.54	1043.39	1027.52	1016.25	1016.82	1016.64	1023.83	1033.84	1040.38	1049.07	1055.39	1051.56	1042.86	1052.58	1069.69	1063.25	1053.68
1.16	1003.44	997.803	967.523	957.552	967.213	984.649	977.425	977.321	980.238	980.865	970.115	965.047	964.122	974.698	993.086	1008.78	998.436	1014.6	1019.68	1010.87	991.62	985.219	1038.52	1091.15	1127.32	1138.41	1167.49	1176.8	1179.83	1176.66	1172.2	1119.06	1077.24	1046.63	1028.82	1017.68	1016.97	1016.13	1023.64	1032.28	1039.2	1047.49	1055.13	1051.12	1048.73	1058.84	1072.75	1058.55	1048.53
1.17	1001.57	993.096	957.793	948.756	961.411	978.71	976.164	975.665	978.388	973.031	962.411	958.792	956.128	966.349	983.506	998.803	996.575	1015.64	1020.54	1005.18	987.75	992.6	1050.24	1099.43	1119.98	1128.75	1151.7	1160.43	1163.6	1167.1	1164.1	1121.68	1079.05	1049.59	1030.14	1018.99	1016.42	1015.87	1023.48	1031.16	1038.44	1046.52	1055.03	1051.23	1054.72	1064.41	1071.88	1054.06	1044.31
1.18	999.707	985.062	948.949	940.005	956.737	973.722	974.702	974.26	975.674	965.938	956.008	952.591	949.281	957.615	975.458	990.418	996.946	1016.6	1021.17	999.729	984.808	1002.71	1060.08	1103.73	1112.16	1119.4	1137.47	1145.68	1148.64	1159.24	1157.18	1121.78	1080.49	1051.43	1031.22	1019.87	1015.77	1015.75	1022.92	1030.49	1038.14	1046.73	1055.02	1052.58	1060	1068.74	1068.37	1050.1	1042.18
1.19	997.854	976.867	941.663	933.992	953.136	970.078	973.343	973.143	971.738	960.514	951.481	947.458	944.228	951.06	969.444	984.314	997.892	1017.21	1019.19	995.55	983.095	1011.88	1066.88	1101.66	1104.77	1110.6	1125.12	1133.12	1137.98	1152.62	1151.51	1120.57	1081.06	1051.8	1031.67	1019.99	1015.08	1015.61	1022.18	1030.27	1038.3	1047.42	1055.02	1055.3	1063.68	1071.22	1064.39	1046.95	1042.39
1.2	996.024	971.687	936.863	930.957	950.665	968.168	972.326	972.347	969.272	957.942	949.406	944.808	941.719	948.557	966.334	981.183	997.913	1017.16	1016.9	993.938	982.914	1016	1069.1	1097.85	1098.71	1102.56	1115.51	1123.4	1130.83	1146.89	1147.2	1118.42	1080.25	1051.17	1031	1019.01	1014.19	1015.26	1021.94	1030.49	1038.97	1048.04	1054.98	1056.58	1064.63	1071.3	1061.78	1044.95	1042.46
1.21	993.884	967.945	932.128	929.284	950.607	967.926	972.251	972.311	968.984	957.316	950.155	945.543	942.068	948.796	966.783	980.437	998.072	1017.9	1016.26	992.885	984.105	1017.67	1070.36	1093.7	1091.21	1096.04	1108.94	1116.48	1124.74	1143.3	1144.32	1116.02	1078.54	1049.34	1028.96	1017.07	1012.78	1014.43	1022.38	1031.45	1040.56	1049.36	1055.79	1055.45	1063.32	1069.27	1059.15	1042.2	1042.44
1.22	991.193	962.597	929.099	929.442	952.721	968.876	973.318	973.503	969.273	957.074	953.404	948.739	945.411	951.121	969.424	980.876	999.87	1018.32	1015.11	990.739	986.135	1021.46	1070.34	1086.87	1080.8	1091.38	1104.28	1111.47	1120.5	1141.81	1142.71	1114.27	1078.54	1046.6	1026.06	1014.63	1010.89	1013.35	1023.61	1033.2	1043.32	1051.98	1057.08	1053.21	1061.12	1066	1054.7	1039.68	1043.5
1.23	988.097	956.753	929.448	930.93	955.036	970.801	975.25	975.147	970.115	957.919	958.688	953.787	950.371	954.996	972.789	982.268	1002.54	1017.56	1013.8	989.67	988.742	1025.96	1065.29	1078.07	1070.19	1088.26	1101.03	1107.67	1117.72	1140.2	1142.1	1113.25	1077.88	1043.14	1022.66	1011.81	1008.73	1013.4	1025.46	1035.49	1046.96	1055.32	1056.12	1050.03	1057.7	1061.79	1049.36	1039.6	1045.39
1.24	984.742	951.38	930.156	933.386	955.479	973.486	977.85	976.758	971.475	960.881	965.541	960.304	955.453	959.98	975.521	984.378	1005.41	1017.28	1012.51	992.19	991.666	1029.99	1057.97	1067.91	1062.35	1086.33	1098.82	1104.59	1116.05	1135.82	1142.24	1113	1074.49	1039.16	1019	1008.78	1006.48	1014.8	1027.81	1038.2	1051.18	1058.94	1052.88	1046.12	1052.37	1056.92	1043.92	1040.57	1047.91
1.25	981.275	947.69	931.43	936.465	955.989	976.713	981	978.644	973.331	966.683	973.499	968.152	961.021	965.648	977.824	986.975	1007.65	1017.21	1011.37	996.431	994.646	1032.25	1049.3	1057.01	1058.67	1085.27	1097.42	1102.27	1115.11	1131.98	1142.86	1113.72	1069.88	1034.83	1015.22	1005.67	1004.32	1016.93	1030.52	1041.98	1055.69	1062.34	1048.44	1041.64	1046.25	1051.68	1039.27	1042.22	1050.85
1.26	977.842	947.694	933.168	939.778	958.92	980.266	984.715	980.865	975.694	974.346	982.094	977.621	966.949	971.552	980.664	989.824	1008.01	1017.29	1010.59	999.116	997.421	1030.68	1039.92	1046.05	1057.2	1084.73	1096.79	1100.56	1114.44	1132.11	1143.69	1115.91	1064.68	1030.34	1011.37	1002.63	1002.43	1019.5	1033.47	1046.87	1060.2	1064.98	1043.34	1036.76	1040.8	1046.35	1036.7	1044.3	1054.02
1.27	974.591	949.591	935.178	942.793	963.054	983.927	988.021	983.407	978.674	982.997	990.863	986.327	972.976	977.165	983.76	992.694	1007.63	1017.51	1010.59	1000.82	999.731	1025.02	1030.41	1035.95	1056.9	1084.38	1095.91	1099.23	1113.37	1134.07	1144.47	1115.7	1059.26	1025.89	1007.6	999.797	1002.19	1022.32	1036.56	1052.14	1064.43	1064.44	1037.93	1031.53	1035.78	1041.23	1036.5	1046.62	1057.16
1.28	971.666	950.237	937.237	944.443	967.579	987.481	990.498	986.232	982.721	991.838	999.339	992.682	978.79	981.658	986.857	995.351	1008.35	1017.86	1012.46	1001.73	1001.31	1018.07	1021.33	1028.39	1056.92	1083.88	1094.21	1098.02	1110.45	1136.54	1144.93	1111.12	1053.96	1021.71	1004.08	997.317	1003.78	1025.2	1039.67	1057.19	1068.08	1060.73	1032.55	1025.77	1031.19	1036.59	1037.2	1048.97	1059.81
1.29	969.216	950.372	939.099	946.597	971.788	990.709	992.827	989.282	988.545	999.993	1007.06	997.977	984.066	985.102	989.712	997.562	1009.51	1018.35	1014.24	1001.94	1001.91	1011.28	1013.3	1024.73	1056.38	1082.9	1092.24	1096.68	1109.03	1138.39	1144.8	1105.37	1049.12	1017.91	1001	995.336	1005.89	1027.93	1043.42	1061.44	1070.85	1056.27	1027.58	1020.68	1027.16	1032.74	1038.06	1051.14	1062.57
1.3	967.386	950.276	940.504	949.568	974.842	993.397	995.403	992.483	993.94	1006.29	1013.55	1002.88	988.506	988.359	992.092	999.094	1010.58	1018.94	1014.29	1001.53	1001.26	1006.4	1007.06	1021.13	1054.09	1081.11	1090.15	1094.96	1109.13	1138.3	1143.83	1101.27	1045.29	1014.61	998.615	993.996	1007.21	1030.19	1046.77	1064.13	1072.47	1053.46	1023.65	1016.86	1023.85	1029.94	1038.28	1052.81	1065.24
[truncated: 7 more columns]

## Sheet: 2b
Choi et al., "Spatially Inhomogeneous Competition between Superconductivity and Charge Density Waves in YBa2Cu3O6.67" - Source Data File
Figure 2b
	3.63	3.632	3.634	3.636	3.638	3.64	3.642	3.644	3.646	3.648	3.65	3.652	3.654	3.656	3.658	3.66	3.662	3.664	3.666	3.668	3.67	3.672	3.674	3.676	3.678	3.68	3.682	3.684	3.686	3.688	3.69	3.692	3.694	3.696	3.698	3.7	3.702	3.704	3.706	3.708	3.71	3.712	3.714	3.716	3.718	3.72	3.722	3.724	3.726
0.1	969.19	983.214	999.908	1002.76	993.657	988.608	1001.05	1020.57	1032.84	1050.55	1062.97	1053.03	1034.37	1033.86	1044.61	1051.14	1052.91	1057.48	1061.32	1057.15	1054.92	1065.27	1082.81	1094.77	1093.03	1088.98	1090.23	1095.93	1105.05	1109.69	1114.64	1123.14	1129.21	1128.76	1133.66	1143.75	1167.35	1192.34	1186.95	1156.75	1141.37	1145.85	1148.98	1149.55	1139.72	1134.61	1157.79	1192.91	1201.75
0.11	972.155	987.247	1004.56	1005.78	996.101	991.693	1003.44	1021.81	1031.74	1048.89	1060.15	1050.78	1033.3	1035.3	1045.77	1049.96	1051.74	1056.57	1061.17	1057.04	1055.17	1066.47	1084.96	1097.28	1095.3	1091.29	1093.41	1100.16	1110.61	1116.03	1122.1	1129.22	1133.75	1130.93	1135.14	1145.42	1167.43	1190.38	1181.79	1153.14	1144.36	1151.26	1156.72	1157.95	1147.75	1143.01	1165.43	1198.99	1204.19
0.12	976.895	993.447	1009.59	1008.41	997.941	995.133	1006.81	1022.76	1029.99	1046.88	1056.87	1047.17	1033.02	1037.82	1048.2	1047.68	1049.47	1054.61	1061.04	1056.74	1054.99	1067.49	1086.15	1099.96	1097.5	1093.16	1096.07	1103.91	1116.31	1122.43	1129.61	1135.61	1138.27	1131.63	1135.34	1147.01	1168.31	1186.91	1173.67	1146.03	1149.02	1158.22	1165.63	1166.83	1155.93	1151.76	1174.62	1203.74	1205.4
0.13	982.976	1000.81	1012.94	1010.74	1000.16	998.805	1010.5	1021.69	1027.73	1043.91	1053.3	1043.17	1035.41	1041.01	1050.82	1044.62	1046.57	1053.43	1061.05	1056.94	1054.54	1068.36	1087.76	1102.86	1100.28	1094.75	1098.47	1108.17	1122.22	1129.37	1137.19	1142.15	1140.56	1131.38	1134.83	1148.57	1169.36	1179.04	1163.88	1138.73	1155.04	1166.3	1175.15	1176.04	1165.01	1160.69	1184.15	1205.38	1205.84
0.14	989.965	1008.49	1015.6	1012.83	1004.04	1002.58	1014.01	1019.62	1025.09	1039.03	1049.62	1039.56	1038.56	1044.61	1052.74	1041.11	1043.4	1053.66	1061.26	1058.39	1054	1069.08	1091.07	1105.96	1104.44	1096.19	1100.8	1113.31	1128.43	1137.41	1144.86	1148.74	1140.76	1130.64	1133.73	1150.17	1170.03	1169.18	1153.36	1134.01	1162.09	1175.17	1184.92	1185.42	1176.16	1169.62	1193.05	1206.68	1205.82
0.15	997.429	1015.59	1017.85	1014.75	1008.7	1006.35	1016.84	1017.08	1022.22	1033.8	1046.03	1037.16	1042.1	1048.36	1052.1	1037.49	1040.2	1054.56	1061.7	1059.43	1053.56	1069.5	1095.1	1109.26	1108	1097.64	1103.17	1119	1135	1146.13	1152.62	1155.27	1140.18	1129.84	1134.14	1151.85	1169.58	1158.63	1142.97	1135.02	1169.86	1184.47	1194.73	1194.8	1187.36	1178.35	1200.24	1207.71	1205.62
0.16	1004.93	1020.93	1019.82	1016.61	1012.55	1009.98	1018.25	1014.35	1019.22	1030.05	1042.69	1037.24	1045.78	1052.02	1049.19	1034.08	1037.06	1055.84	1062.44	1058.89	1053.39	1069.18	1099.5	1112.75	1109.53	1099.24	1105.6	1125.16	1142.02	1154.78	1160.49	1161.57	1139.55	1129.43	1136.93	1153.68	1166.65	1148.29	1133.57	1140.56	1178.05	1193.89	1204.4	1204.08	1196.39	1186.72	1204.01	1208.59	1205.6
0.17	1012.04	1023.98	1021.56	1018.62	1015.89	1013.34	1017.77	1011.69	1016.11	1027.22	1039.8	1039.58	1049.37	1055.29	1045.5	1031.2	1036.03	1057.42	1063.58	1057.83	1053.68	1070.61	1104.05	1116.5	1110.26	1101.13	1109.29	1131.77	1149.62	1163.46	1168.48	1165.72	1139.46	1129.81	1140.94	1155.71	1160.7	1138.99	1126.16	1148.29	1186.33	1203.03	1213.7	1213.26	1204.12	1194.52	1205.57	1209.52	1206.28
0.18	1018.33	1025.91	1023.12	1021.38	1018.78	1016.32	1016.34	1009.31	1012.56	1025.12	1037.52	1042.31	1052.63	1057.68	1042.03	1029.2	1037.73	1059.21	1065.45	1056.97	1054.59	1075.09	1108.61	1120.82	1110.97	1103.46	1114.71	1138.84	1158.09	1172.21	1176.6	1167.77	1140.47	1131.29	1145.58	1158	1154.1	1131.56	1122.25	1156.72	1194.39	1211.71	1222.41	1222.76	1210.9	1201.59	1207.67	1210.68	1208.78
0.19	1023.35	1027.39	1024.57	1024.08	1021.2	1018.79	1014.93	1007.48	1010.08	1023.72	1036.05	1044.79	1055.31	1057.46	1039.7	1028.38	1040.45	1061.15	1066.46	1056.94	1056.31	1080.5	1113.01	1123.79	1112.32	1106.38	1120.95	1146.35	1167.13	1181.01	1184.86	1170.16	1143.15	1135.81	1150.45	1160.61	1149.03	1126.88	1124.86	1164.61	1201.91	1219.7	1230.3	1230.6	1216.9	1207.74	1210.2	1212.27	1211.83
0.2	1026.68	1029.01	1026	1025.69	1022.99	1020.63	1014.57	1006.53	1009.29	1023.06	1035.57	1046.24	1057.07	1057.11	1039.6	1029.09	1042.8	1063.08	1067.3	1058.5	1059.02	1084.99	1116.97	1126.18	1115.11	1110.03	1127.21	1154.19	1176.01	1189.75	1193.28	1175.4	1148.31	1142.08	1155.17	1163.59	1148.22	1126.14	1129.29	1170.53	1208.58	1226.58	1237.06	1236.32	1222.25	1212.79	1213.35	1214.54	1214.05
0.21	1027.52	1028.91	1025.59	1027.18	1024.47	1022.15	1015.08	1005.96	1008.69	1023.07	1035.65	1046.96	1058.44	1058.1	1040.03	1031.44	1045.86	1066.42	1068.88	1060.12	1063	1089.9	1122.23	1129.16	1117.66	1113.75	1133.11	1162.27	1185.73	1199.41	1201.9	1182.58	1154.31	1149.25	1161.63	1166.87	1150.1	1127.08	1132.46	1176.61	1214.22	1232	1242.57	1241.33	1226.13	1216.85	1216.63	1217.03	1216.02
0.22	1025.78	1025.85	1023.31	1028.95	1026.13	1023.75	1015.52	1006.69	1008.15	1023.34	1035.83	1047.91	1059.25	1058.6	1039.63	1035.17	1050.88	1069.67	1069.78	1060.75	1068.28	1096.9	1127.14	1131.22	1118.94	1117	1138.95	1169.35	1196.97	1210.62	1210.79	1189.36	1162.64	1158.61	1170.57	1170.39	1151.41	1129.65	1136.82	1184.45	1219.01	1236.43	1246.71	1245.22	1228.68	1220.28	1219.43	1219.25	1217.27
0.23	1022.08	1021.06	1022.86	1030.91	1028.1	1025.39	1016.04	1007.64	1007.75	1023.3	1036.17	1049.04	1059.44	1058.91	1040.34	1040.05	1057.01	1071.07	1070.4	1061.89	1074.59	1104.93	1129.72	1132.81	1120.76	1120.1	1144.86	1178.15	1209.4	1222.92	1219.98	1196.43	1174.41	1169.54	1180.07	1174.24	1152.94	1134.27	1142.19	1191.2	1223.16	1240.25	1250.11	1248.29	1231.34	1223.26	1221.93	1220.75	1218.15
0.24	1017.04	1015.43	1024.46	1032.96	1030.67	1027.03	1016.85	1007.28	1007.57	1022.04	1036.73	1050.25	1059.95	1059.27	1044.44	1045.82	1063.51	1072.21	1070.96	1065.1	1081.67	1113.14	1132.01	1134.22	1125.07	1123.35	1150.91	1190.4	1222.77	1236.16	1229.53	1204.44	1186.82	1181.61	1188.31	1178.48	1155.33	1138.79	1148.4	1193.08	1226.88	1243.63	1253.47	1250.77	1235.78	1225.94	1224.28	1221.58	1218.99
0.25	1011.29	1009.77	1026.81	1035.03	1033.12	1028.63	1018.4	1006.68	1007.7	1021.03	1037.58	1051.33	1060.73	1059.95	1051.05	1052.26	1069.52	1073.34	1071.71	1070.84	1089.28	1120.53	1134.21	1135.75	1129.63	1127.07	1157	1204.37	1236.85	1248.75	1239.48	1214.34	1199.96	1194.37	1195.06	1183.2	1159.36	1143.78	1155.28	1193.59	1230.4	1246.59	1256.54	1252.9	1240.4	1228.49	1226.68	1222.3	1220.07
0.26	1005.44	1004.79	1029.41	1037.06	1034.81	1030.16	1021.57	1006.26	1008.17	1021.81	1038.79	1051.78	1061.85	1061.24	1057.58	1059.12	1073.76	1074.65	1072.9	1077.74	1097.17	1125.61	1136.53	1137.7	1132.28	1131.58	1162.64	1219.32	1251.43	1260.08	1249.86	1227.83	1213.6	1207.39	1201.83	1188.49	1166.33	1149.43	1162.53	1197.58	1233.92	1248.89	1259.37	1254.95	1243.28	1231.09	1229.35	1223.28	1221.71
0.27	1000.12	1003.43	1031.98	1039	1036.08	1031.58	1023.94	1006.27	1008.96	1023.64	1040.42	1052.43	1063.46	1063.67	1064.17	1066.16	1076.4	1076.3	1074.89	1085.22	1105.07	1128.87	1139.19	1140.55	1134.62	1137.18	1171.92	1234.81	1266.31	1271.06	1260.73	1243.16	1227.46	1220.09	1208.95	1194.41	1174.23	1155.78	1169.5	1203.31	1237.66	1251.54	1262.05	1257.32	1245.47	1233.9	1231.72	1224.82	1224.31
0.28	995.953	1005.81	1034.32	1040.94	1037.11	1032.87	1023.87	1006.92	1009.68	1026.18	1042.54	1054.3	1065.69	1068.4	1070.76	1073.16	1079.15	1078.47	1078.44	1092.77	1112.74	1132.45	1142.39	1145.24	1137.7	1144.19	1186.49	1250.46	1281.34	1282.25	1272.13	1257.37	1241.21	1231.48	1216.63	1201.05	1180.87	1162.87	1174.35	1209.98	1241.84	1255.32	1264.75	1260.88	1247.6	1237.08	1233.73	1227.19	1228.51
0.29	993.551	1009.23	1036.25	1042.21	1037.98	1033.98	1023.42	1008.37	1011.73	1029.24	1045.21	1057.07	1068.71	1074.49	1077.13	1079.85	1082.42	1081.38	1083.96	1099.9	1119.91	1136.59	1146.33	1149.72	1142.45	1152.93	1202.74	1265.88	1295.01	1294.02	1284.1	1270.92	1254.49	1241.44	1225.06	1208.49	1187.62	1170.74	1180.5	1217.19	1246.67	1259.63	1267.65	1264.19	1250.16	1240.81	1236.34	1230.71	1235.25
0.3	993.541	1011.57	1037.5	1042.81	1038.73	1034.87	1024.19	1010.8	1015.33	1032.69	1048.5	1060.7	1072.7	1079.77	1082.97	1086.02	1086.8	1085.29	1089.39	1105.99	1126.35	1141.68	1151.27	1154.41	1149.92	1163.7	1217.5	1280.49	1308.19	1306.81	1296.68	1283.75	1266.88	1251.83	1234.4	1216.8	1195.65	1179.51	1189.74	1224.67	1252.37	1264.34	1271	1266.86	1253.65	1245.24	1240.54	1235.75	1242.35
0.31	996.242	1014.93	1040.7	1041.93	1037.72	1035.89	1025.96	1013.42	1020.64	1038.42	1052.47	1065.32	1077.77	1085.77	1089.38	1092.66	1092.91	1090.55	1094.3	1111.84	1132.86	1148.19	1157.44	1161.03	1158.5	1178.06	1234.42	1298.5	1322.36	1320.01	1310.15	1296.67	1279.06	1263.1	1244.54	1226.58	1205.48	1189.24	1200.86	1235.32	1258.64	1269.47	1274.93	1269.72	1256.86	1251.34	1247.26	1242.73	1249.63
0.32	1001.2	1021.45	1044.23	1038.74	1034.4	1037.34	1027.78	1018.1	1028.6	1046.79	1057.02	1070.67	1083.09	1093.4	1097.23	1100.62	1100.31	1097.44	1099.57	1118.16	1140.28	1155.78	1164.98	1167.74	1166.68	1196.62	1256.95	1317.79	1336.74	1333.17	1324.6	1310.51	1292.8	1274.93	1255.11	1238.07	1216.6	1201.72	1215.32	1249.6	1265	1274.76	1278.37	1271.73	1259.05	1259.58	1256	1252.36	1258.59
0.33	1007.87	1029.58	1043.06	1034	1029.89	1039.2	1029.98	1026.69	1038.34	1055.97	1061.98	1076.39	1089.89	1102.11	1105.95	1109.45	1108.38	1103.97	1105	1124.11	1148.38	1164	1172.35	1174.7	1175.96	1218.29	1282.31	1333.71	1351.22	1347.22	1339.82	1325.06	1307.26	1287.12	1266	1250.8	1228.7	1217.83	1231.86	1264.28	1271.34	1279.96	1280.37	1273.21	1261.37	1269.42	1266.11	1263.32	1268.61
0.34	1015.7	1038.05	1038.78	1028.32	1024.7	1041.43	1032.97	1036.98	1049.11	1064.52	1067.17	1082.17	1098.59	1111.41	1115.47	1118.7	1116.73	1108.93	1110.41	1128.8	1156.9	1172.64	1178.76	1181.96	1188.16	1241.99	1308.32	1348.78	1365.73	1363.64	1355.6	1340.2	1321.18	1299.51	1277.29	1264.31	1241.67	1235.38	1249.52	1276.53	1277.54	1284.83	1281.5	1274.41	1264.97	1280.33	1277.17	1273.9	1279.16
0.35	1024.17	1045.55	1033.11	1022.23	1021.93	1044	1037.42	1048.09	1060.19	1071.05	1072.45	1087.74	1108.03	1120.83	1125.12	1127.92	1125.16	1113.21	1115.63	1134.06	1165.6	1181.62	1184.95	1189.53	1205.77	1266.61	1332.78	1363.51	1380.2	1381.01	1371.71	1356	1334.91	1311.9	1289.73	1278.16	1255.67	1253.6	1267.33	1285.41	1283.51	1289.09	1282.25	1275.56	1272	1291.77	1289.02	1284.37	1289.76
0.36	1032.71	1050.31	1027	1016.28	1022.66	1046.87	1044.6	1059.27	1070.85	1075.95	1077.62	1092.79	1117.52	1129.93	1134.13	1136.65	1133.85	1117	1120.46	1141.29	1174.26	1191.17	1191.13	1197.46	1227.2	1291.08	1352.96	1377.95	1394.65	1397.27	1387.93	1372.84	1348.41	1324.13	1303.19	1291.87	1271.55	1271.67	1284.33	1292.69	1289.15	1292.31	1282.92	1276.91	1281.94	1303.22	1301.99	1294.55	1299.88
0.37	1040.8	1049.89	1021.17	1010.98	1025.19	1050	1054.1	1069.82	1080.3	1079.96	1082.54	1098.91	1126.48	1138.28	1142.33	1144.44	1140.04	1120.34	1124.65	1149.29	1182.62	1199.1	1197.35	1205.97	1249.79	1314.31	1368.19	1392.09	1409.22	1412.97	1404.05	1389.02	1361.59	1336.03	1316.81	1305.01	1288.35	1288.75	1299.4	1299	1294.33	1294.07	1283.74	1278.81	1292.98	1314.13	1313.7	1304.09	1308.92
0.38	1047.89	1046.09	1016.27	1006.78	1028.54	1053.37	1063.43	1079.02	1087.5	1083.37	1087.03	1106.5	1134.35	1145.58	1149.39	1150.83	1142.51	1123.17	1127.7	1157.25	1190.45	1204.46	1203.62	1215.78	1271.43	1335.2	1381.33	1405.84	1424.55	1428.24	1419.84	1403.2	1374.28	1347.53	1329.88	1317.1	1303.83	1304	1310.81	1304.6	1298.97	1295.03	1284.94	1281.87	1303.79	1323.97	1322.39	1312.62	1315.93
0.39	1053.44	1042.1	1012.98	1006.59	1032.06	1056.94	1071.5	1086.16	1091.18	1086.32	1090.93	1113.61	1140.58	1151.2	1154.78	1155.37	1143.37	1125.44	1131.5	1164.38	1197.5	1209.04	1209.98	1229.08	1290.02	1352.66	1393.38	1419.09	1439.37	1443	1435.1	1416.31	1386.34	1359.16	1341.73	1327.68	1317.17	1316.49	1317.79	1309.56	1302.95	1296.12	1286.77	1288.02	1313.15	1332.22	1329.18	1319.71	1319.92
0.4	1056.9	1041.02	1012.18	1008.67	1035.1	1060.66	1076.71	1090.37	1093.24	1088.89	1094.06	1118.21	1144.46	1154.58	1157.78	1157.61	1144.16	1127.16	1135.46	1169.69	1203.53	1214.33	1216.56	1240.89	1303.02	1365.62	1404.82	1431.64	1452.56	1456.98	1449.6	1428.89	1397.6	1369.96	1351.58	1336.32	1326.72	1325.11	1323.17	1313.9	1306.17	1298.29	1289.54	1294.1	1319.6	1338.33	1334.42	1324.9	1323.03
0.41	1059.54	1042.42	1012.41	1010.42	1038.88	1064.63	1080.09	1093.1	1092.81	1088.21	1096.94	1121.38	1147.68	1154.45	1156.98	1157.29	1143.26	1126.42	1137.07	1173.38	1209.36	1220.3	1222.87	1247.8	1312.09	1374.06	1413.71	1441.56	1466.15	1471.03	1463.87	1441.47	1408.34	1378.29	1359.04	1342.35	1332	1329.98	1326.99	1316.2	1308.89	1301.08	1292.51	1298.23	1324.98	1342.22	1337.42	1327.42	1326.38
0.42	1062.87	1043.79	1015.91	1012.96	1043.86	1068.85	1083.79	1095.07	1088.32	1083.49	1100.13	1125.32	1149.74	1150.83	1152.89	1154.83	1139.44	1125.41	1137.35	1176.22	1215.79	1226.15	1230.95	1253	1320.12	1379.2	1419.11	1449.47	1480.86	1486.04	1478.47	1454.21	1420.54	1384.74	1364.7	1345.79	1334.78	1332.12	1328.5	1316.19	1311.44	1303.43	1296.06	1302.72	1331.08	1344.38	1338.22	1329.25	1329.18
0.43	1066.66	1045.51	1020.91	1016.06	1048.05	1073.18	1087.48	1091.89	1081.04	1077.19	1103.51	1129.43	1146.87	1144.71	1146.76	1150.75	1134.14	1124.56	1136.64	1177.22	1222.6	1232.15	1237.47	1256.77	1325.13	1381.82	1422.35	1460.4	1496.29	1502.03	1493.22	1467.05	1431.12	1389.78	1368.53	1347.17	1335.76	1332.49	1328.29	1315.2	1313.84	1305.62	1300.37	1307.31	1335.84	1345.06	1337.6	1331.71	1331.47
0.44	1070.71	1048.08	1023.36	1019.57	1048.92	1077.46	1090.8	1083.98	1071.99	1071.14	1106.97	1133.16	1140.44	1136.92	1139.06	1145.58	1128.54	1121.74	1135.3	1174.56	1229.55	1238.54	1239.43	1259.39	1323.99	1382.68	1424.54	1474.51	1512.1	1519.6	1507.94	1480.07	1437.83	1393.76	1369.75	1347.04	1335.45	1332.22	1326.84	1314.37	1316.11	1307.9	1304.31	1311.84	1336.67	1344.55	1336.22	1333.79	1333.31
0.45	1074.8	1052.47	1025.11	1023.33	1049.85	1081.55	1093.29	1073.84	1062.18	1069.3	1110.4	1135.79	1132.17	1128.25	1131.69	1139.85	1123.91	1118.09	1133.67	1173.95	1236.41	1245.79	1239.23	1261.09	1319.85	1382.54	1426.69	1489.81	1527.99	1536.77	1522.44	1493.57	1442.69	1396.99	1369.21	1345.93	1334.11	1331.23	1324.64	1314.86	1318.27	1310.62	1307.99	1316.08	1334.9	1343.12	1334.78	1335.43	1334.75
0.46	1078.72	1060.73	1026.72	1027.11	1054.23	1085.3	1094.21	1062.95	1052.62	1071.86	1113.69	1136.1	1123.18	1119.47	1125.79	1134.1	1121.92	1114.24	1132	1179.29	1242.96	1254.97	1237.93	1261.99	1317.68	1382.17	1429.86	1505.42	1543.72	1551.83	1536.54	1508.39	1446.57	1399.69	1368.52	1344.36	1331.7	1329.79	1322.17	1316.42	1320.33	1314.4	1311.4	1319.77	1333.52	1341.04	1334.24	1336.64	1335.9
0.47	1082.25	1067.41	1028.44	1030.47	1059.97	1088.58	1090.11	1052.5	1044.36	1076.37	1116.72	1132.25	1114.39	1111.32	1120.82	1128.85	1120.37	1110.73	1130.34	1187.12	1248.96	1260.34	1236.2	1261.9	1316.69	1382.32	1438.12	1520.77	1559.12	1565.6	1550.06	1519.92	1450.06	1401.99	1367.8	1342.88	1329.84	1328.28	1320.01	1318.42	1322.31	1318.31	1314.45	1322.39	1332.13	1338.58	1334.53	1337.44	1337
0.48	1085.19	1068.24	1030.35	1032.18	1065.85	1091.22	1081.69	1043.59	1038.75	1081.38	1119.38	1125.8	1106.71	1104.41	1116.82	1124.63	1116.99	1108.04	1128.06	1195.43	1254.18	1258.95	1234.62	1259.53	1316.91	1383.77	1451.28	1535.36	1574.33	1578.39	1562.82	1525.88	1453.61	1403.61	1367.44	1342.02	1329.63	1327.09	1318.91	1320.55	1324.23	1321.11	1317.08	1322.67	1330.66	1336.02	1334.57	1337.81	1338.72
0.49	1087.32	1067.25	1032.54	1035.53	1070.9	1093.09	1073.41	1037.39	1039.47	1085.8	1121.57	1119.69	1101.09	1100.61	1114.11	1121.99	1113.86	1106.73	1130.54	1202.68	1258.4	1255.71	1233.79	1258.11	1318.77	1387.28	1465.37	1548.72	1587.52	1590.28	1574.65	1530.19	1457.71	1405.44	1368.07	1342.32	1330.41	1326.66	1319.91	1322.63	1326.11	1323.24	1319.2	1321.9	1329.3	1333.64	1334.23	1337.76	1339.1
0.5	1088.42	1067.47	1035.2	1040.37	1074.06	1094.04	1069.87	1035.39	1042.43	1088.4	1123.17	1117.14	1098.72	1099.58	1113.2	1121.44	1113.19	1107.53	1135.84	1207.2	1261.37	1255.05	1234.61	1260.5	1322.96	1393.6	1476.94	1560.18	1598.41	1601.17	1585.35	1536.25	1462.97	1409.05	1370.59	1344.31	1332.13	1327.47	1321.63	1324.45	1327.97	1324.93	1320.73	1322.25	1328.37	1331.7	1333.36	1337.26	1338.2
0.51	1088.3	1067.37	1035.92	1045.73	1079.12	1093.73	1068.49	1033.76	1046.61	1093.99	1124.26	1116.82	1097.32	1101.71	1116.28	1122.89	1115	1109.71	1139.99	1212.77	1262.98	1255.18	1234.06	1264.92	1330.32	1403.37	1489.09	1573.64	1608.18	1610.35	1596.52	1544.95	1468.96	1414.25	1374.95	1348.53	1336.23	1330.77	1322.95	1326.28	1330.28	1326.99	1322.29	1322.93	1328.14	1329.38	1331.39	1335.85	1337.83
0.52	1087.06	1064.84	1038.4	1054.35	1087.92	1092.08	1064.47	1033.89	1055.49	1104.75	1124.97	1115.33	1097.56	1107.51	1123.06	1125.67	1117.5	1114.58	1146.27	1221.24	1263.37	1252.53	1236.12	1270.92	1339.5	1416.06	1505.31	1586.27	1616.48	1617.99	1609.48	1554.61	1479.86	1420.01	1379.76	1354.77	1342.77	1335.32	1324.1	1328.04	1333.32	1329.71	1325.04	1323.65	1328.03	1325.86	1328.19	1332.98	1337.09
0.53	1084.95	1061.37	1046.71	1064.9	1096.92	1089.4	1059.36	1041.38	1067.41	1116.05	1125.28	1113.35	1102.92	1115.78	1131.22	1129.42	1120.72	1121.99	1153.74	1227.89	1262.67	1248.67	1242.3	1277.89	1348.48	1430.75	1523.19	1593.68	1623.46	1625.24	1623.58	1565.12	1492.11	1425.96	1384.58	1362.43	1350.53	1338.13	1325.03	1328.89	1336.78	1332.73	1327.66	1324.21	1327.45	1321.39	1324.12	1330.03	1336.09
0.54	1082.2	1058.22	1057.02	1076.39	1103.03	1085.97	1054.52	1052.63	1081.08	1123.64	1125.17	1111.52	1110.98	1125.51	1139.16	1133.77	1124.76	1129.08	1161.67	1227.33	1261.04	1245.04	1247.25	1285.37	1355.18	1446.51	1540.65	1599.35	1629.33	1633.57	1638.19	1576.69	1499.93	1431.79	1389.24	1370.9	1358.58	1339.26	1325.66	1327.69	1340.35	1335.83	1328.9	1324.46	1325.82	1316.22	1319.41	1327.87	1334.95
0.55	1079.08	1056.97	1068.13	1087.92	1103.71	1082.07	1051.63	1065.64	1095.27	1126.15	1124.63	1110.76	1120.34	1135.77	1145.15	1138.37	1130.07	1136.02	1169.36	1222.61	1258.61	1243.54	1251.83	1292.91	1363.89	1462.41	1555.43	1603.76	1634.29	1645.02	1652.68	1590.21	1505.83	1437.2	1395.29	1379.58	1366.09	1339.55	1325.9	1327.22	1343.72	1338.98	1329.37	1324.26	1322.07	1310.59	1314.15	1325.94	1333.76
0.56	1075.83	1060.19	1079.11	1098.53	1100.73	1077.99	1053.4	1079.01	1108.66	1126.42	1123.63	1112.78	1129.96	1145.6	1149.32	1142.86	1137.78	1142.52	1175.95	1219.81	1255.54	1247.5	1256.07	1300.03	1377.23	1477.53	1564.34	1607.2	1638.6	1658.6	1666.43	1608.09	1510.47	1441.89	1403.02	1387.86	1372.29	1339.24	1325.6	1329.39	1346.58	1342.5	1329.18	1323.47	1316.53	1304.76	1308.2	1324.05	1332.68
0.57	1072.7	1067.64	1089.09	1107.1	1096.09	1074.01	1060.91	1091.54	1119.72	1125.38	1122.16	1118.09	1138.88	1154.04	1152.41	1146.88	1145.34	1148.18	1180.17	1217.62	1251.97	1252.64	1259.79	1306.1	1391.83	1490.94	1567.55	1609.9	1642.66	1672.47	1678.79	1621.96	1513.98	1445.58	1411.04	1395.14	1374.99	1338.4	1324.52	1332.37	1348.62	1344.33	1328.33	1321.89	1310.17	1298.98	1303.33	1322.17	1332.03
0.58	1069.92	1075.27	1097.24	1111.89	1091.04	1070.43	1070.21	1102.03	1125.94	1123.55	1120.19	1124.03	1146.13	1159.88	1154.59	1150.08	1149.87	1152.51	1179.23	1215.46	1248.05	1253.36	1262.72	1309.97	1405.33	1501.7	1568.98	1612.05	1647.3	1685.21	1689.14	1625.77	1516.29	1448.02	1418.17	1400.82	1374.35	1337.07	1322.05	1334.98	1349.55	1343.26	1326.74	1319.21	1303.67	1293.51	1300.41	1320.29	1332.66
0.59	1067.76	1081.29	1102.66	1110.59	1086.63	1067.51	1078.19	1109.24	1126.12	1121.27	1117.7	1128.58	1150.72	1161.54	1155.76	1152.09	1152.25	1155.03	1176.15	1213.05	1243.92	1251.93	1264.58	1315.54	1415.57	1508.9	1569.56	1613.87	1654.44	1695.33	1696.85	1625.36	1517.33	1450.73	1423.22	1404.29	1372.25	1335.25	1320.85	1336.23	1349.04	1340.63	1324.33	1314.47	1297.67	1288.59	1298.19	1318.43	1335.21
0.6	1066.46	1083.43	1104.25	1107.92	1084.04	1065.56	1081.18	1111.67	1124.69	1118.94	1114.68	1129.13	1151.39	1160.7	1155.66	1152.56	1152.56	1155.17	1174.69	1210.2	1239.72	1249.75	1265.1	1320.51	1420	1511.61	1570.18	1615.62	1660.08	1700.94	1701.29	1625.01	1517.2	1452.05	1424.65	1404.94	1370.14	1333.02	1320.04	1334.97	1346.79	1337.24	1320.95	1309.44	1292.91	1284.48	1295.79	1316.59	1336.28
0.61	1064.5	1081.5	1102.69	1105.11	1080.11	1063.76	1080.34	1111.6	1120.98	1113.55	1110.13	1125.37	1148.79	1157.37	1152.29	1151.87	1151.23	1153.25	1171.54	1206.46	1234.26	1245.19	1262.4	1320.95	1421.4	1508.72	1567.27	1613.88	1663.28	1705.18	1702.02	1622.27	1512.26	1449.52	1422.78	1403.4	1367.35	1329.3	1316.83	1332.26	1342.44	1332.11	1315.45	1305.06	1288.31	1281.11	1293.64	1315.46	1334.7
0.62	1060.5	1077.76	1097.81	1099.52	1073.01	1061.24	1079.52	1108.96	1113.19	1104.01	1103.42	1119.72	1142.59	1150.84	1145.66	1150.66	1149.17	1152.03	1166.47	1201.21	1226.58	1237.37	1259.03	1320.63	1422.89	1500.54	1558.52	1607.65	1667.49	1710.96	1699.43	1614.28	1508.87	1444.69	1419.16	1400.76	1362.9	1326.2	1312.73	1329.18	1336.14	1324.68	1309.31	1300.12	1282.93	1278.19	1292.22	1313.65	1332.47
0.63	1054.94	1072.63	1090.34	1092.05	1065.8	1058.18	1078.37	1101.26	1102.6	1092.88	1095.1	1112.67	1133.17	1142.06	1137.77	1148.97	1146.69	1149.3	1159.89	1193.69	1217.19	1227.87	1256.85	1319.42	1421.45	1488.3	1546.11	1604.82	1672.11	1715.59	1694.13	1603.6	1506.66	1438.03	1413	1397.15	1357.49	1323.02	1307.77	1324.04	1328.29	1315.9	1304.02	1294.8	1277.9	1275.59	1291.08	1310.46	1329.63
0.64	1048.27	1066.28	1082.73	1083.45	1061.55	1054.8	1076.45	1091.13	1090.23	1082.08	1085.7	1104.42	1123.1	1131.81	1130.18	1146.85	1144.11	1143.12	1152.18	1182.26	1206.63	1217.95	1253.78	1317.34	1413.07	1473.18	1531.67	1606.72	1676.71	1716.16	1686.69	1592.46	1498.96	1430	1402.66	1392.71	1351.81	1317.35	1302.05	1314.46	1319.33	1306.56	1298.57	1289.23	1274.6	1273.18	1289.77	1307.01	1326.2
0.65	1040.95	1058.52	1074.74	1074.41	1059.02	1051.28	1073.03	1079.63	1077.08	1072.22	1075.76	1094.77	1112.33	1120.83	1124.85	1144.34	1141.94	1135.26	1143.67	1169.1	1195.43	1208.82	1249.95	1314.39	1398.18	1456.39	1516.45	1610.18	1680.91	1711.57	1677.72	1583.56	1488.73	1421.02	1392.65	1387.59	1346.7	1310.4	1295.65	1302.77	1309.68	1297.51	1292.96	1283.53	1272.29	1270.85	1287.73	1303.13	1322.17
0.66	1033.45	1048.43	1066.67	1065.69	1055.34	1047.82	1066.57	1067.71	1064.13	1062.65	1065.82	1082.69	1101.26	1109.85	1121.43	1141.47	1141.11	1126.55	1134.63	1157.25	1184.1	1202.08	1245.52	1310.46	1381.67	1439.14	1501.39	1613.93	1684.25	1704.23	1667.8	1581.13	1477.28	1411.46	1386.61	1381.91	1343.6	1302.71	1288.57	1292.58	1299.75	1289.87	1287.23	1277.88	1269.37	1268.47	1284.06	1298.78	1317.45
0.67	1026.22	1038.78	1059	1058.24	1051.24	1044.62	1057.6	1056.31	1052.45	1053.47	1056.42	1070.65	1090.5	1099.7	1118.73	1138.29	1137.99	1117.61	1125.13	1146.2	1173.18	1197.14	1240.66	1305.06	1364.76	1422.64	1493.89	1617.26	1686.08	1695.39	1657.53	1577.81	1465.51	1401.48	1382.21	1375.81	1339.43	1294.62	1280.59	1283.15	1289.96	1283.64	1281.45	1272.55	1266.09	1265.92	1279.41	1294	1311.79
0.68	1019.74	1032.23	1052.23	1053.77	1047.27	1041.87	1049	1046.37	1043.37	1045.11	1048.08	1061.35	1080.67	1091.43	1116.14	1134.84	1130.59	1108.96	1114.62	1136.04	1163.2	1191.94	1235.53	1296.44	1348.87	1408.09	1495.08	1619.64	1684.94	1686.11	1647.5	1566.65	1454.15	1390.61	1378.25	1369.44	1331.64	1286.41	1270.69	1274.36	1280.75	1277.66	1275.67	1268.21	1262.48	1263.07	1275	1288.82	1304.37
0.69	1014.47	1027.55	1046.9	1051.03	1043.92	1039.76	1041.93	1038.87	1037.36	1038.21	1041.36	1054	1072.5	1086.81	1113.26	1131.16	1122.15	1101.14	1105.14	1127.18	1154.67	1186.56	1230.33	1285.2	1335.71	1396.7	1498.33	1620.55	1679.91	1677.45	1638.3	1553.49	1443.97	1383.17	1373.95	1362.92	1322.69	1278.36	1261.25	1266.31	1272.53	1271.8	1269.99	1264.11	1258.54	1259.8	1270.47	1283.29	1296.4
0.7	1010.86	1024.39	1043.58	1048.32	1041.77	1038.5	1038.18	1034.9	1033.63	1033.75	1036.79	1048.88	1066.85	1083.43	1109.71	1127.29	1115.55	1094.78	1098.5	1120.34	1148.13	1181.24	1225.24	1277.17	1327.57	1389.66	1498.19	1619.19	1674.9	1670.73	1630.52	1543.48	1436.01	1378.46	1368.53	1356.39	1314.71	1270.88	1254.11	1259.27	1265.72	1266.04	1264.46	1259.18	1254.19	1256	1265.64	1277.5	1289.52
0.71	1008.77	1023.08	1042.7	1047.24	1040.92	1039.07	1038.53	1034.48	1033.36	1033	1034.18	1046.25	1063.9	1079.66	1106.57	1123.1	1109.92	1088.11	1093.34	1115.5	1142.99	1176.32	1220.53	1272.74	1322.97	1386.31	1497.52	1619.99	1670.31	1663.9	1623.05	1534.63	1426.82	1372.82	1363.89	1349.48	1306.83	1262.47	1247.68	1253.72	1260.25	1260.94	1259.6	1253.56	1248.88	1252.06	1261.07	1272.03	1282
0.72	1007.65	1023.29	1041.57	1047.36	1040.96	1041.93	1041.28	1036.92	1036.25	1035.18	1032.83	1045.11	1061.26	1076.45	1104.28	1118.5	1103.08	1083.45	1088.88	1111.51	1138.28	1171.81	1216.13	1268.98	1318.7	1384.86	1500.73	1617.48	1663.9	1655.19	1614.65	1523.11	1421.22	1367.95	1360.61	1341.78	1297.4	1255.07	1241.78	1249.01	1255.63	1256.74	1255.27	1247.1	1242.65	1248.42	1257.04	1267.07	1273.08
0.73	1007.35	1024.34	1040.83	1048.43	1042.23	1046.52	1045.59	1042.15	1041.36	1039.25	1032.44	1044.84	1058.08	1073.64	1101.36	1113.62	1095.95	1081.02	1085.01	1107.72	1133.97	1167.68	1212.75	1265.76	1315.28	1384.81	1505.36	1608.99	1656.25	1646.55	1605.74	1511.06	1420.02	1363.58	1355.51	1333.4	1287.25	1249.31	1236.18	1243.95	1251.66	1253.1	1249.68	1240.04	1236.04	1244.96	1253.25	1260.02	1263.16
0.74	1007.72	1025.65	1042.28	1050.19	1045.51	1052.29	1050.93	1048.9	1047.89	1044.96	1032.76	1044.88	1055.23	1071.12	1095.95	1108.58	1089.39	1077.57	1081.64	1103.42	1130.01	1163.85	1210.44	1262.89	1313.57	1385.69	1509.2	1601.43	1647.88	1640.07	1596.74	1500.42	1416.7	1359.49	1344.45	1324.48	1277.12	1242.75	1230.75	1237.23	1248.15	1249.75	1242.64	1232.6	1229.48	1241.61	1249.53	1250.47	1252.66
0.75	1008.63	1026.52	1044.74	1052.38	1050.68	1058.66	1057.07	1056.59	1055.08	1049.43	1033.5	1044.63	1052.66	1068.78	1089.68	1103.52	1084.59	1074.03	1078.68	1099.18	1126.37	1160.26	1208.61	1260.2	1313.44	1387.01	1509.53	1594.09	1639.32	1634.03	1588.08	1493.55	1412.7	1355.42	1331.47	1315.11	1267.94	1235.97	1225.38	1230.96	1244.92	1246.43	1234.9	1224.93	1224.17	1238.25	1245.82	1239.89	1241.93
0.76	1009.92	1025.87	1047.66	1054.77	1056.45	1065.08	1064.26	1064.52	1062.2	1051.18	1034.4	1043.32	1050.33	1066.44	1084.97	1098.56	1083.53	1070.69	1076.05	1095.78	1123.01	1156.82	1206.88	1257.53	1313.63	1388.3	1501.87	1587.02	1631.17	1626.47	1580.17	1494.35	1408.46	1350.98	1322.07	1305.42	1261.28	1229.11	1219.9	1227.04	1241.76	1242.87	1226.84	1217.21	1220.23	1234.79	1242.13	1229.06	1231.32
0.77	1011.44	1026.03	1050.59	1057.23	1062.24	1070.98	1071.62	1071.95	1068.57	1051.61	1035.18	1041.2	1048.17	1063.75	1081.11	1093.82	1083.14	1067.64	1073.6	1092.9	1119.88	1154.28	1204.97	1254.8	1313.7	1389.07	1491.25	1580.52	1624.15	1618.82	1573.43	1497.03	1404.11	1345.42	1314.23	1295.52	1255.15	1222.21	1214.09	1224.18	1238.48	1237.45	1218.71	1209.62	1216.83	1231.13	1235.92	1218.53	1221.1
0.78	1013.07	1028.77	1053.17	1059.93	1067.39	1075.8	1077.74	1078.09	1073.69	1051.29	1035.56	1039.26	1046.15	1059.81	1077.78	1089.43	1080	1064.9	1070.97	1090.35	1116.95	1152.67	1202.61	1252.24	1313.14	1388.85	1485.12	1574.92	1619.56	1612.09	1568.29	1494.66	1399.71	1336.69	1306.95	1285.53	1247.01	1215.27	1207.35	1221.51	1234.9	1229.98	1210.73	1202.39	1213.44	1227.17	1226.71	1208.81	1211.27
0.79	1014.64	1032.03	1055.04	1062.71	1071.13	1078.98	1082.17	1082.12	1074.9	1050.43	1035.27	1037.45	1044.2	1056.26	1074.83	1085.52	1076.1	1062.5	1068.64	1088.01	1114.18	1150.98	1199.54	1249.6	1311.36	1387.14	1481.17	1570.56	1615.77	1607.18	1565.17	1490.64	1395.32	1328.64	1299.71	1275.57	1238.13	1208.26	1201.71	1218.32	1230.81	1222.08	1203.14	1196.76	1209.59	1222.81	1217.25	1200.4	1205.07
0.8	1016.02	1033.95	1055.77	1063.88	1072.46	1079.95	1083.62	1083.05	1073.36	1049.09	1034.05	1035.63	1042.26	1054.17	1072.15	1082.21	1072.91	1060.46	1066.89	1085.8	1111.52	1148.22	1195.45	1245.56	1307.65	1383.47	1477.8	1567.62	1612.66	1605.08	1564.48	1487.64	1391.17	1323.44	1292.17	1265.75	1229.38	1201.17	1196.79	1213.72	1226.03	1215.26	1196.31	1191.48	1204.71	1217.95	1210.04	1193.93	1200.99
0.81	1018.37	1036.34	1057.57	1062.02	1070.68	1078.67	1081.9	1081.09	1070.27	1045.09	1032.35	1033.95	1040.49	1052.23	1070.2	1079.28	1069.99	1057.87	1066.28	1084.87	1108.85	1144.62	1190.91	1238.76	1300.98	1378.01	1474.43	1566.05	1612.34	1605.12	1564.55	1484.27	1385.3	1314.48	1282	1254.97	1219.13	1192.27	1191.1	1209.13	1220.77	1208.97	1189.29	1184.93	1199.1	1213.24	1204.8	1188.26	1196.85
0.82	1022.59	1041.13	1059.56	1057.69	1066.63	1075.74	1078.56	1077.66	1064.56	1038.28	1030.85	1032.61	1039.22	1050.72	1068.87	1076.46	1066.53	1056.62	1067.37	1085.61	1106.05	1141.03	1185.35	1229.43	1291.89	1371.51	1471.1	1561.79	1613.54	1606.72	1563.98	1479.22	1382.67	1301.28	1267.99	1242.42	1206.42	1182.02	1186.1	1205.67	1215.4	1202	1183.3	1177.77	1193.22	1209.28	1199.69	1185.33	1194.57
0.83	1028.1	1047.02	1056.86	1051.54	1060.71	1071.51	1074.15	1071.98	1057.08	1031.21	1029.56	1031.55	1038.3	1049.52	1067.2	1073.74	1063.07	1058.31	1069.62	1087.25	1103.1	1137.26	1176.47	1218.32	1281.2	1364.35	1467.48	1557.52	1616.31	1611.71	1563.63	1474.74	1379.47	1285.67	1249.65	1228.64	1192.55	1173.74	1181.54	1201.77	1209.92	1194.86	1177.16	1170.18	1186.31	1205.91	1195.07	1185.14	1193.5
0.84	1034.35	1052.91	1050.45	1044.12	1052.65	1066.38	1069.05	1064.34	1048.55	1026.36	1028.5	1030.79	1037.51	1048.57	1063.96	1071.13	1060.08	1061.05	1072.55	1089.42	1100	1133.1	1165.06	1206.06	1269.02	1356.92	1463.27	1557.79	1620.85	1622.86	1564.34	1472.79	1370.1	1268.98	1223.5	1214.16	1178.42	1167.41	1177.28	1195.62	1204.37	1188	1168.87	1162.32	1177.1	1202.97	1191.34	1184.56	1193.13
0.85	1040.78	1057.66	1042.22	1035.93	1044.66	1060.72	1063.57	1055.72	1039.65	1024.18	1027.68	1030.4	1036.9	1047.8	1060.35	1068.64	1058.22	1064.33	1075.75	1090.04	1096.72	1128.19	1152.38	1193.24	1257.46	1349.6	1457.81	1561	1627.43	1634.08	1566.97	1475.6	1358.63	1252.33	1199.25	1199.53	1164.75	1161.96	1173.21	1188.87	1198.77	1182	1159.76	1154.36	1169.31	1200.3	1189.28	1184.04	1192.98
0.86	1046.81	1059.83	1033.15	1027.44	1038.46	1054.9	1057.87	1046.85	1031.13	1022.87	1027.12	1030.54	1036.49	1047.09	1057.95	1066.26	1058.59	1067.7	1078.8	1088.35	1093.26	1121.86	1139.24	1180.4	1248	1342.79	1449.56	1566.75	1636.45	1641.02	1572.37	1486.4	1347.25	1236.62	1185.07	1185.28	1152.2	1157.02	1169.18	1183.74	1193.13	1177.9	1150.44	1146.43	1165.59	1197.74	1190.5	1183.48	1192.48
0.87	1051.89	1056.44	1023.99	1019.02	1033.21	1049.31	1051.3	1038.39	1023.89	1022.11	1026.84	1030.9	1036.26	1046.23	1056.18	1064	1060.79	1070.72	1081.31	1085.46	1089.59	1112.76	1126.36	1168.04	1239.98	1336.86	1445.05	1574.93	1648.6	1647.91	1581.39	1496.31	1337.64	1222.24	1176.01	1171.95	1143.2	1152.39	1164.91	1179.36	1187.48	1172.54	1141.31	1138.51	1163.78	1195.14	1192.1	1182.63	1190.84
0.88	1055.44	1048.73	1015.39	1010.78	1028.67	1044.31	1044.1	1031	1019.39	1021.74	1026.85	1031.18	1036.2	1044.64	1054.75	1061.88	1062.85	1072.97	1082.93	1081.97	1085.69	1101.84	1114.38	1156.48	1233.28	1332.2	1448.98	1585.56	1665.51	1657.41	1594.88	1499.22	1331.37	1207.86	1169.92	1160.07	1137.73	1147.97	1159.6	1175.27	1181.84	1163.88	1132.7	1130.14	1162.56	1192.34	1190.8	1181.18	1186.44
0.89	1056.91	1040.27	1008.04	1004.98	1024.83	1040.29	1037.73	1025.35	1018	1021.63	1027.17	1031.51	1036.28	1043.37	1053.51	1059.89	1064.12	1073.98	1081.77	1078.25	1081.57	1091.29	1104.04	1147.77	1228.05	1329.2	1457.14	1598.56	1681.82	1671.55	1613.71	1502.91	1330.08	1202.44	1165.93	1150.2	1133.6	1143.66	1154.83	1171.13	1176.23	1154.66	1124.99	1124.87	1160.92	1189.17	1187.94	1178.79	1179.24
0.9	1055.74	1034.48	1002.84	1001.47	1021.76	1037.63	1034	1022.29	1017.26	1021.63	1027.81	1031.96	1036.45	1043.1	1052.4	1058.04	1063.61	1073.2	1078.91	1074.6	1077.19	1083.58	1096.25	1141.96	1224.57	1328.25	1465.95	1613.52	1698.56	1692.27	1638.71	1515.19	1336.08	1206.51	1163.92	1142.85	1129.14	1139.34	1151.09	1166.58	1170.68	1147.37	1118.7	1121.59	1157.72	1185.48	1184.1	1175.07	1173.09
0.91	1051.44	1028.47	996.13	999.428	1021.09	1036.42	1032.81	1021.11	1017.43	1022.86	1029.43	1033.42	1037.45	1043.57	1052.33	1055.67	1061.18	1070.84	1075.89	1070.09	1073.03	1078.18	1089.74	1137.08	1222.76	1329.89	1476.69	1632.48	1730.05	1726.85	1680.38	1549.67	1358.24	1213.62	1167.84	1137.11	1124.67	1135.89	1147.76	1163.11	1164.91	1140.9	1112.01	1117.35	1154.93	1180.78	1178.55	1169.19	1168.3
0.92	1044.39	1018.55	989.423	999.539	1022.88	1036.39	1032.43	1021.74	1019.22	1025.7	1032.37	1036.22	1039.6	1045.15	1053.39	1052.28	1057.83	1067.18	1072.03	1064.57	1069.45	1072.83	1085.55	1132.7	1221.53	1333.98	1491.27	1648.5	1777.49	1775.62	1744.11	1605.58	1407.72	1224.58	1176.32	1131.62	1121.02	1130.99	1145.87	1161.29	1158.73	1133.08	1106.93	1114.06	1153.73	1174.87	1171.27	1163.16	1163.41
0.93	1035.27	1006.71	987.465	1001.16	1025.25	1037.28	1032.82	1024.3	1022.16	1029.04	1036.21	1039.7	1042.28	1047.35	1054.65	1048.1	1053.8	1062.87	1067.58	1059.5	1066.36	1067.86	1082.53	1128.79	1219.68	1339.86	1507.38	1679.28	1835.34	1834.56	1823.17	1673.98	1452.57	1237.16	1183.02	1126.31	1117.56	1126.55	1144.91	1159.53	1152.24	1124.87	1104	1111.39	1151.52	1168.08	1163.17	1158.36	1158.49
0.94	1024.75	994.606	987.766	1003.84	1026.47	1038.87	1033.97	1027.32	1025.82	1031.95	1040.49	1043.38	1045.05	1049.78	1055.44	1043.34	1049.23	1058.77	1062.76	1056.67	1063.62	1063.67	1077.9	1125.27	1215.41	1346.87	1522.85	1733.25	1898.86	1905.46	1910.8	1749.04	1472.92	1249.62	1182.04	1121.12	1113.72	1125.28	1144.48	1156.33	1145.53	1117.08	1100.3	1109.16	1145.13	1160.74	1154.97	1153.67	1153.61
0.95	1013.53	984.004	989.316	1007.14	1027.33	1040.9	1036.06	1030.7	1029.81	1035.14	1044.8	1046.91	1047.75	1052.07	1053.6	1038.25	1044.15	1054.63	1057.82	1055.31	1061.13	1060.94	1072.88	1122	1212.71	1354.37	1534.96	1796.14	1963.61	1988.23	2000.24	1828.11	1483.29	1260.31	1174.87	1115.99	1108.68	1125.31	1144.21	1151.09	1138.7	1110.79	1096.55	1107.17	1136.52	1153.15	1147.43	1149.06	1148.84
0.96	1002.27	977.374	991.543	1010.61	1029.33	1043.15	1039.65	1034.17	1033.68	1039.2	1048.7	1050.09	1050.12	1053.84	1048.97	1033.05	1038.35	1050.49	1053.04	1053.47	1058.76	1061.05	1067.82	1118.8	1214.31	1361.7	1539.35	1860.13	2025.44	2073.42	2084.74	1914.16	1487.62	1267.49	1167.57	1110.83	1101.04	1125.8	1143.71	1144.89	1131.87	1107.77	1092.99	1105.18	1129.54	1145.64	1141.54	1144.55	1144.28
0.97	991.665	975.731	993.995	1013.72	1031.85	1045.36	1043.47	1037.38	1036.96	1043.21	1051.75	1052.28	1051.82	1054.7	1043.09	1027.95	1033.16	1046.45	1048.86	1051.43	1056.39	1060.13	1062.86	1115.29	1217.44	1368.2	1559.74	1919.18	2080.83	2153.75	2157.55	1964.64	1486.84	1269.07	1160.23	1105.58	1095.29	1126.19	1142.47	1138.3	1125.13	1105.55	1089.68	1102.65	1123.52	1138.52	1137.14	1140.15	1140.11
0.98	982.393	976.282	996.257	1015.53	1034.42	1047.31	1046	1039.97	1039	1046.44	1053.52	1053.1	1052.51	1054.18	1036.92	1023.2	1029.45	1042.66	1046.25	1049.23	1053.91	1055.17	1058.05	1110.49	1220.39	1373.22	1604.16	1967.83	2128.35	2221.01	2211.92	1960.17	1480.81	1261.64	1152.65	1100.17	1094.32	1126	1139.66	1131.67	1118.58	1101.15	1086.63	1098.14	1118.3	1132.12	1133.03	1135.91	1136.79
0.99	975.134	977.264	997.906	1016.77	1036.54	1048.75	1047.56	1041.58	1040.41	1048.15	1053.57	1052.56	1051.81	1050.35	1031.25	1019.02	1026.45	1039.24	1044.41	1046.81	1051.19	1049.08	1053.48	1107.53	1221.93	1376.1	1647.56	2000.56	2167.18	2265.52	2241.1	1932.98	1469.08	1247.53	1144.34	1094.54	1094.26	1124.71	1134.73	1125.35	1112.33	1096.13	1083.82	1093.56	1113.96	1126.75	1129.15	1131.86	1135.2
1	970.571	976.937	998.421	1017.93	1037.63	1049.45	1048.06	1041.85	1040.75	1047.46	1051.47	1050.22	1049.24	1045.44	1026.92	1015.62	1023.67	1036.31	1041.81	1044.05	1048.12	1044.21	1049.4	1105.92	1221.05	1376.19	1666.07	2010.75	2181.19	2274.52	2238.32	1905.73	1451.54	1232.06	1134.25	1088.61	1091.56	1121.53	1129.6	1119.74	1106.47	1091.56	1081.25	1091.21	1110.7	1122.73	1125.54	1128.07	1132.72
1.01	967.511	975.529	998.617	1018.31	1038.22	1049.46	1047.46	1040.78	1038.8	1044.69	1046.18	1044.35	1043.45	1040.94	1022.13	1013.31	1021.84	1034.67	1038.89	1040.76	1044.71	1039.64	1044.27	1101.49	1217.95	1369.21	1661.36	2008.48	2155.92	2244.22	2200.34	1857.41	1401.66	1215.76	1123.87	1083.16	1088.24	1119.41	1124.26	1113.53	1100.39	1086.56	1077.74	1091.22	1110.52	1119.63	1122.21	1124.53	1128.47
1.02	964.391	974.449	997.509	1018.75	1038.96	1049.03	1046.16	1039.74	1035.57	1040.86	1037.49	1034.97	1034.74	1035.2	1015.87	1012.05	1021.42	1033.25	1035.74	1037.22	1041.1	1033.77	1041.21	1095.39	1213.25	1352.55	1651.66	1977.2	2102.49	2188.45	2132.98	1770.04	1351.18	1200.13	1115.04	1078.84	1087.52	1115.86	1117.65	1105.98	1093.61	1080.39	1074.68	1094.27	1113.44	1116.76	1119.02	1120.92	1124.31
1.03	961.333	973.511	996.195	1019.23	1039.12	1048.18	1044.41	1037.76	1031.31	1035.67	1026.25	1023.42	1026.19	1028.76	1010.28	1011.65	1021.8	1030.71	1032.49	1033.79	1037.36	1027.65	1038.88	1088.18	1205.93	1328.09	1634.98	1907.72	2028.05	2110.59	2043.1	1662.39	1327.5	1184.85	1107.1	1075.42	1087.85	1108.61	1110.22	1098.26	1086.41	1073.88	1076.38	1099.38	1117.47	1114.01	1115.87	1117.09	1120.09
1.04	958.457	972.469	996.626	1019.7	1037.63	1046.92	1042.41	1033.87	1026.24	1028.36	1013.29	1010.68	1018.9	1022.03	1007.72	1011.88	1022.47	1027.84	1029.22	1030.85	1033.56	1022.18	1033.23	1080.18	1193.55	1297.69	1608.05	1826.82	1938.75	2005.75	1937.57	1550.43	1302.49	1169.98	1099.97	1072.67	1087.96	1101.39	1102.33	1091.43	1079.08	1067.72	1081.9	1105.73	1121.14	1111.29	1112.64	1113.16	1115.77
1.05	955.883	970.859	997.674	1020.09	1035.53	1045.3	1040.43	1028.93	1020.56	1017.68	999.457	997.534	1012.1	1015.43	1007.9	1012.53	1022.89	1024.89	1026.05	1028.15	1029.79	1018.55	1026.07	1071.59	1172.62	1263.22	1564.08	1736.39	1840.33	1886.31	1823.25	1451.76	1277.4	1155.74	1094.12	1070.34	1086.34	1094.11	1094.34	1084.65	1071.92	1062.65	1089.11	1112.53	1122.12	1108.51	1109.19	1109.15	1111.31
1.06	953.733	967.68	998.938	1020.29	1034.15	1043.32	1038.89	1023.4	1014.43	1004.62	985.584	984.462	1005.79	1009.46	1008.46	1013.4	1022.31	1022.02	1023.06	1025.29	1026.13	1018.81	1018.18	1062.48	1145.04	1226.54	1488.12	1641.06	1738.04	1770.2	1707	1391.1	1252.86	1142.39	1089.31	1068.21	1080.59	1086.96	1086.62	1077.05	1065.22	1059.7	1096.83	1119.02	1120.42	1105.57	1105.35	1105.08	1106.66
1.07	952.128	965.905	1000.22	1020.1	1032.93	1041.01	1036.13	1017.6	1007.96	990.856	972.511	974.584	1000.13	1004.78	1009.22	1014.26	1020.51	1019.33	1020.4	1022.47	1022.65	1018.11	1010.07	1052.61	1114.1	1189.52	1397.69	1546.27	1636.08	1658.04	1595.68	1359.72	1229.29	1130.27	1084.99	1066.04	1072.74	1080.18	1079.59	1069.46	1059.26	1061.69	1104.1	1124.38	1117.33	1102.38	1101.27	1100.96	1101.65
1.08	951.189	967.573	1001.38	1018.97	1031.59	1038.4	1031.25	1011.82	1000.89	977.805	961.076	968.86	995.388	1002.7	1009.92	1014.91	1018.35	1016.92	1018.28	1019.8	1019.42	1012.43	1002.12	1040.76	1082.77	1154.02	1321.82	1457.87	1535.13	1554.52	1496.16	1326.34	1207.07	1119.9	1080.68	1063.6	1066.65	1074.06	1073.93	1062.51	1054.34	1067.46	1110.07	1127.56	1113.51	1098.84	1097.22	1096.81	1095.8
1.09	951.035	970.263	1002.29	1017.85	1030	1035.5	1025.77	1006.36	992.208	966.93	952.12	965.267	991.824	1002.76	1010.3	1015.13	1016.32	1014.91	1016.51	1017.39	1016.53	1005.3	994.704	1024.14	1054.17	1121.92	1258.32	1382.1	1447.59	1466.95	1415.3	1293.3	1186.55	1111.29	1075.84	1060.64	1061.67	1068.86	1068.73	1056.88	1050.75	1073.22	1113.82	1126.36	1109.39	1094.87	1093.09	1092.61	1087.53
1.1	951.789	972.032	1002.74	1017.27	1028.1	1032.34	1021.08	1001.54	984.996	960.052	946.479	962.587	989.69	1002.41	1010	1014.72	1014.87	1013.42	1014.87	1015.34	1014.05	999.621	988.293	1009.2	1032.27	1095.07	1212.64	1326.35	1386.55	1405.83	1359.96	1262.66	1168.18	1102.42	1069.79	1056.94	1057.52	1064.83	1064.37	1053.45	1048.78	1075.14	1114.21	1123.15	1105.4	1090.35	1088.69	1088.28	1080.34
1.11	954.813	975.56	1005.72	1015.57	1025.32	1028.82	1016.73	996.509	980.723	955.569	944.179	962.2	990.629	1002.2	1009.85	1013.65	1013.47	1011.82	1014.16	1014.25	1012.12	995.446	981.89	1001.66	1016.75	1074.61	1184.93	1289.36	1344.82	1367.9	1324.21	1237.76	1154.31	1093.3	1063.83	1052.95	1054.27	1062.09	1062.47	1052.08	1048.21	1075.22	1114.27	1118.41	1098.85	1085.21	1083.89	1083.74	1076.38
1.12	960.873	983.084	1009.9	1012.46	1021.29	1024.88	1011.69	992.403	976.867	951.178	944.358	964.949	991.828	1002.95	1010.59	1012.15	1011.5	1010.21	1014.61	1014.29	1010.78	991.228	979.299	997.744	1004.35	1059.82	1165.07	1256.34	1310.8	1337.47	1296.69	1219.76	1146.82	1085.38	1059.27	1049.3	1051.76	1059.12	1062.15	1051.87	1048.44	1077.2	1112.48	1110.44	1088.81	1079.55	1078.85	1079.1	1073.28
1.13	969.195	992.685	1009.96	1008.28	1015.96	1020.66	1006.44	989.577	973.496	948.368	946.525	969.502	992.259	1004.39	1011.75	1010.31	1009.25	1010.19	1015.87	1015.19	1009.93	987.503	981.99	996.38	997.391	1049.77	1150.08	1227.16	1283.5	1310.43	1276.1	1207.56	1140.22	1078.44	1055.16	1045.97	1049.67	1057.69	1063.07	1053.13	1049.23	1079.78	1105.26	1100.25	1078	1073.6	1073.75	1075.96	1071.03
1.14	979.005	1002.86	1007.04	1003.34	1008.78	1016.28	1001.44	986.627	970.651	949.165	950.189	974.703	994.091	1006.28	1013.03	1008.26	1006.95	1011.59	1017.71	1017.06	1009.47	984.987	985.884	996.854	1000.92	1043.55	1137.86	1205.54	1261.81	1281.95	1261.13	1200.02	1131.5	1072.33	1050.54	1042.97	1047.72	1059.05	1064.83	1056.71	1050.35	1081.8	1095.91	1088.65	1068.84	1067.59	1068.78	1074.75	1069.54
1.15	989.53	1012.13	1002.72	997.884	1001.96	1011.86	997.326	983.949	968.39	952.933	954.858	979.255	996.562	1008.37	1012.99	1006.11	1004.88	1013.74	1019.89	1018.65	1009.32	984.905	990.897	998.636	1008.38	1040.24	1126.46	1189.57	1244.52	1257.97	1250.49	1196.09	1122.44	1066.89	1045.94	1040.3	1045.59	1061.69	1067.07	1060.26	1051.55	1081.84	1085.35	1076.4	1061.67	1061.76	1064.14	1074.62	1068.73
1.16	999.996	1018.75	997.748	992.142	997.249	1007.53	995.139	981.664	966.839	957.169	960.04	981.296	999.262	1010.44	1011.34	1003.97	1003.39	1016.24	1022.23	1019.17	1009.37	989.723	996.539	1001.44	1011.73	1038.93	1113.7	1177.87	1230.28	1244.02	1242.86	1194.88	1113.58	1061.98	1042.35	1037.95	1042.74	1064.8	1069.43	1061.64	1052.59	1077.55	1074.34	1064.31	1055	1056.34	1060.02	1075.17	1068.6
1.17	1009.63	1019.82	992.594	986.258	993.639	1003.43	993.659	979.813	966.305	961.649	965.245	982.456	1001.88	1012.23	1009	1001.97	1003.64	1018.8	1024.57	1019.25	1009.53	997.037	1002.19	1005.57	1013.8	1038.69	1103.08	1169.21	1217.33	1235.65	1236.96	1190.19	1105.12	1057.37	1039.4	1035.92	1041.91	1067.79	1071.68	1061.8	1053.24	1069.38	1063.58	1053.3	1048.91	1051.55	1058.19	1076.14	1069.34
1.18	1017.66	1016.67	987.669	980.099	990.654	999.662	991.326	978.408	967.743	965.95	969.982	985.118	1004.14	1013.45	1006.55	1000.21	1005.42	1021.15	1026.88	1019.18	1009.71	1002.45	1007.15	1013.34	1015.4	1038.62	1097.94	1162.41	1202.49	1229.87	1231.47	1179.91	1097.14	1052.55	1036.88	1034.2	1044.24	1070.13	1073.91	1061.11	1053.24	1060.89	1053.78	1044.84	1043.57	1047.63	1058.91	1077.26	1071.83
1.19	1023.3	1012.42	983.385	975.839	988.018	996.365	988.979	977.449	970.391	969.509	973.758	987.94	1005.76	1012.81	1004.46	998.807	1007.42	1022.99	1027.94	1019.1	1009.82	1006.26	1010.65	1018.69	1016.27	1037.79	1095.25	1156.2	1190.94	1224.24	1225.1	1168.15	1089.73	1048.16	1034.59	1032.81	1046.99	1071.27	1073.94	1059.69	1052.37	1053.25	1045.67	1039.21	1039.22	1044.8	1060.44	1078.28	1073.24
1.2	1025.8	1009.84	980.293	973.366	985.491	993.662	987.199	976.937	971.784	971.56	976.082	989.671	1006.41	1011.58	1003.25	997.881	1008.3	1023.92	1028.04	1019.11	1009.75	1007.6	1011.64	1017.91	1015.28	1035.28	1091.36	1149.02	1183.42	1216.36	1216.53	1158.19	1083.17	1044.37	1032.26	1031.72	1047.59	1070.57	1071.67	1057.57	1050.38	1048.04	1040.09	1034.89	1036.21	1043.3	1061.12	1078.81	1072.62
1.21	1025.69	1007.42	976.124	971.131	983.975	991.345	985.604	976.306	972.699	972.966	977.212	990.414	1006.61	1010.74	1001.89	997.275	1008.53	1024.79	1028.3	1018.81	1009.35	1006.93	1010.67	1016.08	1011.49	1033.65	1088.6	1143.93	1175.02	1208.78	1206.22	1148.4	1075	1041.25	1030.95	1031.16	1047.26	1069.98	1067.87	1053.06	1048.31	1045.3	1036.51	1031.55	1034.33	1043.5	1062.36	1080.58	1072.22
1.22	1024.2	1002.75	973.064	969.685	983.558	989.14	983.77	975.988	974.341	975.047	977.788	990.998	1005.68	1009.3	999.678	996.753	1009.26	1024.81	1028.48	1018.21	1008.56	1005.95	1009.64	1013.78	1006.86	1035.57	1090.51	1140.84	1168.7	1203.64	1195.54	1136.54	1068.88	1039.55	1031.19	1031.19	1048.31	1068.19	1061.72	1046.05	1047.24	1043.49	1034.6	1028.76	1032.96	1045.4	1065.88	1082.44	1071.44
1.23	1021.6	996.997	972.363	968.75	982.819	987.069	981.986	977.021	976.524	977.59	977.895	991.233	1003.87	1007.49	997.761	996.308	1010.11	1024.4	1028.62	1017.99	1007.46	1004.74	1008.21	1011.21	1003.92	1040.29	1095.12	1136.94	1163.88	1197.79	1184.67	1124.22	1066.89	1038.92	1032.05	1031.63	1049.79	1062.25	1053.91	1038.51	1046.97	1042.41	1033.01	1026.49	1031.96	1048.65	1070.66	1082.86	1070.48
1.24	1018.16	991.223	971.02	968.147	980.162	985.153	980.453	978.942	979.082	980.535	977.62	990.948	1002.45	1005.47	997.395	995.936	1010.77	1025.03	1028.76	1019.02	1006.11	1003.39	1006.25	1008.61	1006.05	1047.06	1100.93	1133.72	1160.05	1187.48	1173.78	1112.72	1065.02	1039.08	1032.72	1032.28	1050.87	1054.29	1045	1032.31	1047.3	1042.01	1030.52	1024.72	1031.09	1052.91	1075.82	1083.41	1069.42
1.25	1014.14	986.738	969.579	967.705	976.827	983.416	979.371	981.324	981.862	982.314	977.048	989.878	1001.09	1003.37	997.615	995.629	1010.78	1026.02	1028.9	1019.6	1004.58	1002.02	1004.17	1006.24	1013.2	1055.14	1106.54	1131.09	1156.68	1174.87	1163.04	1103.55	1063.55	1039.79	1033.22	1032.95	1050.55	1045.19	1035.53	1029.56	1048.03	1042.4	1027.99	1023.4	1032.31	1057.83	1080.39	1083.92	1068.34
1.26	1009.8	985.65	968.158	967.22	974.762	981.88	979.028	983.918	984.711	982.264	976.264	987.476	999.751	1001.36	996.959	995.382	1009.32	1027.13	1029.06	1018.33	1002.94	1000.86	1002.18	1004.47	1021.76	1063.79	1110.3	1128.77	1153.14	1164.33	1152.61	1099.1	1062.44	1040.79	1033.92	1033.45	1047.24	1035.57	1026.06	1029.52	1048.97	1044.06	1025.66	1022.48	1036.32	1063.06	1082.97	1084.35	1067.39
1.27	1005.4	985.76	966.754	966.366	973.41	980.567	979.917	986.523	987.488	981.28	975.355	985.15	998.443	999.702	995.918	995.188	1008.36	1028.21	1029.34	1016.16	1001.26	999.404	1000.49	1003.98	1030.93	1072.25	1111.48	1126.43	1148.48	1155.01	1142.67	1097.19	1061.53	1041.77	1034.51	1033.6	1040.46	1025.99	1017.29	1030.79	1049.91	1044.53	1023.66	1021.88	1041.62	1068.26	1084.11	1084.65	1066.87
1.28	1001.21	983.835	965.322	964.38	972.48	979.5	981.645	988.95	990.083	979.928	974.406	984.164	997.213	998.989	994.767	995.042	1009.45	1029.17	1030.11	1013.68	999.625	997.503	999.237	1006.51	1039.74	1079.79	1111.39	1123.72	1140.65	1146.55	1133.38	1093.89	1060.64	1042.28	1034.74	1033.19	1032.46	1016.97	1010.34	1032.39	1050.67	1042.49	1022.02	1021.45	1047.19	1073.08	1085.52	1084.79	1067.76
1.29	997.493	981.181	963.812	962.464	971.771	978.7	983.426	990.996	990.948	978.688	973.502	983.687	996.106	998.268	993.713	994.938	1011.05	1029.89	1029.7	1011.39	998.088	995.79	998.593	1011.92	1047	1085.66	1110.58	1120.3	1131.95	1138.82	1124.9	1089.99	1059.55	1042.24	1034.35	1032.04	1024.76	1009.11	1007.39	1033.41	1051.03	1039.92	1020.82	1023.12	1052.05	1077.18	1086.93	1084.75	1066.65
1.3	994.509	978.725	962.207	961.486	971.08	978.19	984.428	992.387	991.005	978.148	972.729	983.114	995.128	997.053	992.996	994.869	1011.85	1030.15	1028.46	1009.89	996.725	994.85	998.718	1015.44	1051.02	1089.11	1109.33	1115.97	1125.31	1131.76	1117.42	1085.74	1057.98	1041.67	1033.07	1029.97	1019.28	1003.21	1005.09	1032.59	1050.81	1038.46	1020.24	1025.29	1054.99	1080.22	1088.12	1084.52	1063.75
[truncated: 2 more columns]

## Sheet: 2c
Choi et al., "Spatially Inhomogeneous Competition between Superconductivity and Charge Density Waves in YBa2Cu3O6.67" - Source Data File
Figure 2c
14 Tesla (blue triangles)			16.5 Tesla (red circles)
l (r. l. u)	Intensity (counts/ms)		l (r. l. u)	Intensity (counts/ms)
0.0999997	1124.58		0.125	1112.7
0.15	1155.46		0.1875	1119.82
0.2	1171.48		0.250001	1229.43
0.250001	1265.67		0.312499	1332.21
0.3	1290.67		0.375001	1392.81
0.350001	1426.77		0.4375	1516.37
0.4	1486.55		0.5	1582.18
0.45	1528.42		0.5625	1685.51
0.5	1575.1		0.624999	1658.83
0.55	1615.87		0.687501	1676.94
0.599999	1575.53		0.749999	1626.84
0.649999	1659.29		0.8125	1633.55
0.7	1667		0.874999	1652.89
0.749999	1611.98		0.9375	1773.84
0.8	1657.82		0.960001	1908.74
0.850001	1576.3		0.970001	2033.88
0.900001	1549.59		0.98	2084.66
0.950001	1499.87		0.99	2127.75
0.960001	1481.92		0.999999	2209.21
0.970001	1516.42		1.01	2065.28
0.98	1418.74		1.02	1999.59
0.99	1480.55		1.03	1866.05
0.999999	1468.38		1.04	1780.22
1.01	1459.52		1.0625	1507.21
1.02	1391.63		1.125	1319.1
1.03	1433.63		1.1875	1201.3
1.04	1390.16		1.25	1146.83
1.05	1358.53		1.3125	1155.27
1.1	1275.08
1.15	1174.86
1.2	1174.91
1.25	1199.29
1.3	1112.95

## Sheet: 2d
Choi et al., "Spatially Inhomogeneous Competition between Superconductivity and Charge Density Waves in YBa2Cu3O6.67" - Source Data File
Figure 2d
14 Tesla (blue triangles)			16.5 Tesla (red circles)
k (r. l. u)	Intensity (counts/ms)		l (r. l. u)	Intensity (counts/ms)
3.63	1031.35		3.63	1088.43
3.635	1072.85		3.635	1031.44
3.64	1073.81		3.64	1094.04
3.645	1075.42		3.645	1031.39
3.65	1080.55		3.65	1123.17
3.655	1126.86		3.655	1095.93
3.66	1188.79		3.66	1121.44
3.665	1163.62		3.665	1114.63
3.67	1190.76		3.67	1261.37
3.675	1282.13		3.675	1240.2
3.68	1450.3		3.68	1393.57
3.685	1614.69		3.685	1585.82
3.69	1620.54		3.69	1585.34
3.695	1487.48		3.695	1432.69
3.7	1327.61		3.7	1344.3
3.705	1301.23		3.705	1324.1
3.71	1334.27		3.71	1327.97
3.715	1271.94		3.715	1320.5
3.72	1341.77		3.72	1331.7
3.725	1377.42		3.725	1338.99
3.73	1379.36		3.73	1333.13
3.735	1391.13		3.735	1371.34
3.74	1409.6		3.74	1421.18

## Sheet: 2e
Choi et al., "Spatially Inhomogeneous Competition between Superconductivity and Charge Density Waves in YBa2Cu3O6.67" - Source Data File
Figure 2e
14 Tesla (blue triangles)			16.5 Tesla (red circles)
k (r. l. u)	Intensity (counts/ms)		l (r. l. u)	Intensity (counts/ms)
3.62	983.982		3.62	1003.14
3.625	1012.05		3.625	1003.94
3.63	1013.64		3.63	970.567
3.635	1032.56		3.635	1008.51
3.64	992.925		3.64	1049.45
3.645	1020.4		3.645	1039.99
3.65	1018.43		3.65	1051.47
3.655	979.139		3.655	1049.05
3.66	1048.93		3.66	1015.62
3.665	1033.84		3.665	1040.12
3.67	1053.34		3.67	1048.12
3.675	1024.4		3.675	1069.3
3.68	1239.85		3.68	1376.11
3.685	1451.56		3.685	2115.9
3.69	1409.92		3.69	2238.25
3.695	1184.52		3.695	1309.11
3.7	1098.18		3.7	1088.6
3.705	1104.74		3.705	1129.61
3.71	1113.28		3.71	1106.47
3.715	1091.04		3.715	1083.57
3.72	1074.69		3.72	1122.73
3.725	1082.97		3.725	1129.33
3.73	1163.14		3.73	1148.2
3.735	1171.14		3.735	1081.66
3.74	1171.66		3.74	1174.19
3.745	1165.7		3.745	1162.83
3.75	1103.7		3.75	1140.28
3.755	1141.52		3.755	1182.5
3.76	1209.68		3.76	1173.67

## Sheet: 2f
Choi et al., "Spatially Inhomogeneous Competition between Superconductivity and Charge Density Waves in YBa2Cu3O6.67" - Source Data File
Figure 2f
AF-CDW (blue triangle)			F-CDW (red circle)
k (r. l. u)	l (r. l. u)		k (r. l. u)	l (r. l. u)
3.69	0.5		3.69	1
Other CDW peaks
k (r. l. u)	l (r. l. u)
4.31	1
4.31	0.5

## Sheet: 2g
Choi et al., "Spatially Inhomogeneous Competition between Superconductivity and Charge Density Waves in YBa2Cu3O6.67" - Source Data File
Figure 2g
	0	3	6	8	10	12	14	15	15.5	16	16.5
0.1	873.906	912.784	904.28	916.904	937.577	939.892	958.778	933.969	936.583	924.421	923.685
0.15	916.352	916.017	938.125	982.414	965.397	985.693	966.884	967.935	966.777	1005.24	1025.49
0.199999	949.986	994.571	986.207	948.189	993.287	1025.88	974.851	992.938	1049.85	1037.47	1008
0.250001	969.381	977.158	1007.16	1030.93	1044.02	1003.78	1072.94	1068.82	1044.23	1099.72	1053.85
0.300001	965.592	1006.91	1026.85	1019.99	1101.63	1086.73	1133.3	1118.23	1096.49	1082.06	1115.11
0.350001	1035.56	1078.94	1155.81	1123.03	1238.11	1196.74	1163.3	1216.04	1178.57	1211.01	1168.05
0.399999	1077.8	1135.76	1177.27	1199.27	1193.94	1214.66	1232.59	1264.48	1260.08	1179.6	1232.71
0.45	1087.27	1138.1	1185.16	1239.56	1299.31	1296.97	1277.93	1326.43	1360.81	1318.14	1299.21
0.499999	1105.09	1151.79	1240.49	1341.61	1355.93	1340.92	1378.3	1384.09	1368.75	1405.88	1329.1
0.550001	1171.66	1207.9	1251.57	1334.65	1354.81	1364.13	1459.29	1432.01	1462.19	1410.36	1379.01
0.600001	1110.19	1190.33	1288.92	1315.32	1352.15	1316.29	1479.67	1434.97	1405.87	1441.33	1422.03
0.649999	1080.29	1161.74	1196.26	1272.56	1350.38	1383.27	1479.95	1400.89	1416.93	1399	1387.81
0.699999	1088.36	1128.36	1182.28	1298.56	1381.01	1337.3	1373.77	1464.85	1368.5	1443.44	1301.48
0.75	977.909	1061.16	1165.87	1296.71	1310.22	1336.7	1458.14	1368.87	1532.97	1405.5	1376.13
0.799999	1027.45	1037.86	1109.91	1223.3	1217.27	1287.25	1368.99	1416.13	1473.37	1447.05	1270.71
0.850001	987.993	1068.34	1083.38	1156.57	1144.08	1224.99	1342.05	1425.64	1433.19	1467.91	1349.37
0.899999	957.66	954.066	965.766	1071.16	1072.36	1147.93	1299.5	1506.02	1437.3	1509.28	1327.32
0.96	916.81	938.204	950.471	1007.35	1006.98	1091.21	1283.53	1528.6	1595.69	1746.23	1684.33
0.9925	875.512	911.726	895.664	960.259	980.912	1059.71	1260.11	1532.46	1668.31	1872.89	1832.7
1.02	874.755	884.274	870.013	949.128	951.428	978.494	1200.08	1443.04	1560.41	1792.78	1658.73
1.045	866.389	864.41	868.301	917.913	910.788	957.382	1127.25	1359.43	1372.51	1515.61	1364.22
1.1	867.493	886.689	890.02	905.06	878.069	902.582	1048.45	1120.05	1141.23	1127.25	1043.7
1.15	817.224	894.119	878.742	902.225	875.723	881.609	965.828	1047.79	1000.9	1072.15	914.395
1.2	796.381	870.801	808.062	879.558	909.898	866.486	890.778	946.854	943.389	922.454	861.436
1.25	834.522	831.062	818.565	883.614	826.888	848.799	855.699	927.558	883.487	918.816	774.745
1.3	805.824	790.478	843.135	852.979	796.429	881.97	799.389	986.787	885.458	887.875	807.106
