# Supplementary material for: Spatially inhomogeneous competition between superconductivity and the charge density wave in YBa2Cu3O6.67
Source: Nat Commun. 2020 Feb 20;11:990. doi: 10.1038/s41467-020-14536-1 (PMC7033133; doi:10.1038/s41467-020-14536-1)
Supplement: Supplementary file 3 — Source Data [file 41467_2020_14536_MOESM3_ESM.zip › Figure_03.xlsx]

## Sheet: 3a
Choi et al., "Spatially Inhomogeneous Competition between Superconductivity and Charge Density Waves in YBa2Cu3O6.67" - Source Data File
Figure 3a
k (r. l. u.)	intensity (count/ms)	Error (counts/ms)
3.65	1137.97	26.5434
3.655	1169.45	26.907
3.66	1175.5	26.9821
3.665	1209.18	27.3685
3.67	1259.54	27.9347
3.675	1281.19	28.1734
3.68	1441.36	29.8861
3.685	1629.96	31.7832
3.69	1701.67	32.4791
3.695	1545.44	30.9522
3.7	1465.67	30.1449
3.705	1397.23	29.4365
3.71	1376.84	29.2218
3.715	1339.35	28.8248
3.72	1390.12	29.3651
3.725	1393.92	29.406
3.73	1405.36	29.5359

## Sheet: 3b
Choi et al., "Spatially Inhomogeneous Competition between Superconductivity and Charge Density Waves in YBa2Cu3O6.67" - Source Data File
Figure 3b
k (r. l. u.)	intensity (count/ms)	Error (counts/ms)
3.6525	854.302	26.9213
3.6575	917.975	27.8815
3.6625	886.544	27.3985
3.6675	841.986	26.6927
3.6725	931.85	28.0836
3.6775	961.946	28.5657
3.6825	1023.65	29.4158
3.6875	1055.02	29.8525
3.6925	998.703	29.098
3.6975	929.274	28.0187
3.7025	970.677	28.6486
3.7075	958.407	28.4355
3.7125	907.978	27.6931
3.7175	977.177	28.7779
3.7225	1008.09	29.1986
3.7275	971.958	28.6739
3.7325	1009.01	29.2007

## Sheet: 3c
Choi et al., "Spatially Inhomogeneous Competition between Superconductivity and Charge Density Waves in YBa2Cu3O6.67" - Source Data File
Figure 3c
k (r. l. u.)	intensity (count/ms)	Error (counts/ms)
-6.75297e-07	958.913	24.7921
0.0499995	943.01	24.5705
0.1	958.778	24.7886
0.15	966.884	24.8985
0.199999	974.851	24.9798
0.250001	1072.94	26.2005
0.300001	1133.3	26.9451
0.350001	1163.3	27.2908
0.399999	1232.59	28.0787
0.45	1277.93	28.604
0.499999	1378.3	29.7045
0.550001	1459.29	30.5815
0.600001	1479.67	30.7664
0.649999	1479.95	30.759
0.699999	1373.77	29.6898
0.75	1458.14	30.5441
0.799999	1368.99	29.614
0.850001	1342.05	29.3209
0.899999	1299.5	28.8138
0.950001	1294.06	28.7924
0.96	1320.06	28.6428
0.97	1236.48	27.7249
0.98	1297.09	28.3997
0.990001	1256.61	27.9522
1	1243.37	19.8083
1.01	1278.51	28.1964
1.02	1177.17	27.0632
1.03	1144.55	26.6896
1.04	1172.63	27.0161
1.05	1081.86	26.3243
1.1	1048.45	25.9055
1.15	965.828	24.8796
1.2	890.778	23.6471
1.25	855.699	23.0513
1.3	799.389	22.2828
1.35	789.706	22.151
1.4	826.487	22.6626
1.45	821.521	22.5945
1.5	780.774	22.0308

## Sheet: 3d
Choi et al., "Spatially Inhomogeneous Competition between Superconductivity and Charge Density Waves in YBa2Cu3O6.67" - Source Data File
Figure 3d
l = 1/2 (blue open circles)				l = 1 (red open circles)
Magnetic Field (Tesla)	b-axis Corr. Length (Angstrom)	Error (Angstrom)		Magnetic Field (Tesla)	b-axis Corr. Length (Angstrom)	Error (Angstrom)
0	63.837	15.7909		5	78.9653	20.2475
14	103.441	10.3715		7.5	76.9912	9.6239
0	68.7778	19.2633		10	123.015	11.1398
7	83.5183	8.5201		12	186.265	22.5432
10	86.5313	7.1591		14	249.866	7.5891
4	91.8196	7.2835		15	250.23	5.2336
5	92.5275	7.7235		15.75	258.875	4.4441
15.75	102.078	6.1934		16.6612	298.124	2.0466
16.5	106.198	8.9671
16.5	115.098	7.3976
16.9	119.883	9.0596

## Sheet: 3e
Choi et al., "Spatially Inhomogeneous Competition between Superconductivity and Charge Density Waves in YBa2Cu3O6.67" - Source Data File
Figure 3e
l = 1/2 (blue open circles)				l = 1 (red open circles)
Magnetic Field (Tesla)	b-axis Corr. Length (Angstrom)	Error (Angstrom)		Magnetic Field (Tesla)	b-axis Corr. Length (Angstrom)	Error (Angstrom)
0	8.10527	2.02522		12	17.3353	3.18054
3	8.3765	1.85245		14	21.102	1.96614
6	9.29008	1.44243		15	26.1461	3.28297
10	8.18826	0.919195		15.75	38.895	2.60569
12	7.35323	1.06968		16.6612	42.5814	3.43231
14	9.082	3.24926
14.5	7.71416	1.4744
15	6.77013	1.5783
15.5	7.10963	0.849851
16	6.33146	1.37424
