# Supplementary material for: Spatially inhomogeneous competition between superconductivity and the charge density wave in YBa2Cu3O6.67
Source: Nat Commun. 2020 Feb 20;11:990. doi: 10.1038/s41467-020-14536-1 (PMC7033133; doi:10.1038/s41467-020-14536-1)
Supplement: Supplementary file 3 — Source Data [file 41467_2020_14536_MOESM3_ESM.zip › Figure_04.xlsx]

## Sheet: 4a
Choi et al., "Spatially Inhomogeneous Competition between Superconductivity and Charge Density Waves in YBa2Cu3O6.67" - Source Data File
Figure 4a
B = 14 Tesla (grey circles, unshifted)				B = 14.5 Tesla (grey circles, shifted by +200)				B = 15 Tesla (grey circles, shifted by +340)
l (r. l. u.)	intensity (counts/ms)	Error (counts/ms)		l (r. l. u.)	intensity (counts/ms)	Error (counts/ms)		l (r. l. u.)	intensity (counts/ms)	Error (counts/ms)
-6.75297e-07	17.9359	24.7921		-6.77735e-07	200.539	18.4046		-6.77735e-07	337.354	25.5287
0.0499995	-3.91498	24.5705		0.049999	189.647	18.3642		0.049999	331.263	25.5248
0.1	-0.0350373	24.7886		0.0999994	134.296	17.9377		0.0999994	315.157	25.4666
0.15	-11.8076	24.8985		0.15	183.301	18.6243		0.15	329.243	25.9248
0.199999	-33.6983	24.9798		0.199999	181.471	18.8996		0.199999	324.389	26.2576
0.250001	23.0983	26.2005		0.25	191.563	19.392		0.25	358.972	27.2448
0.300001	30.3834	26.9451		0.299999	173.824	19.7243		0.299999	355.313	27.8687
0.350001	-3.10055	27.2908		0.35	215.864	20.6748		0.35	389.636	29.0606
0.399999	-4.30124	28.0787		0.399999	235.15	21.4524		0.399999	367.59	29.6317
0.45	-30.9381	28.604		0.449999	170.274	21.5202		0.449999	357.568	30.3507
0.499999	3.02085	29.7045		0.500001	140.271	21.8321		0.500001	348.805	31.0034
0.550001	30.7857	30.5815		0.55	150.946	22.3629		0.55	343.512	31.5357
0.600001	17.941	30.7664		0.600001	91.7332	22.1551		0.600001	313.246	31.5703
0.649999	9.47557	30.759		0.649999	127.747	22.5256		0.649999	270.413	31.1925
0.699999	-80.4845	29.6898		0.699999	120.405	22.049		0.699999	350.588	31.8973
0.75	39.8482	30.5441		0.719999	188.875	22.5047		0.75	290.582	30.8333
0.799999	-5.2345	29.614		0.74	102.985	21.7032		0.8	381.914	31.3691
0.850001	5.79076	29.3209		0.76	175.425	22.1564		0.85	429.381	31.4642
0.899999	-10.8966	28.8138		0.780001	149.034	21.8069		0.899999	535.627	32.3148
0.950001	9.70402	28.7924		0.8	212.624	22.1845		0.949999	555.204	32.2356
0.96	43.06	28.6428		0.820001	188.278	21.8624		0.959999	583.44	32.5418
0.97	-31.989	27.7249		0.839999	210.959	21.9329		0.97	637.34	33.0248
0.98	38.4762	28.3997		0.860001	166.909	21.4792		0.98	623.914	32.7754
0.990001	9.26256	27.9522		0.88	218.987	21.8277		0.989999	631.652	32.7372
1	8.78347	19.8083		0.899999	186.452	21.4921		1	629.571	23.0116
1.01	58.1732	28.1964		0.919999	216.18	21.6707		1.01	616.616	32.2841
1.02	-27.4675	27.0632		0.940001	253.907	21.9022		1.02	537.359	31.2405
1.03	-43.0483	26.6896		0.959999	193.452	21.2988		1.03	582.566	31.5485
1.04	3.2973	27.0161		0.98	236.949	21.5182		1.04	521.964	30.664
1.05	-68.1981	26.3243		1	207.758	21.0809		1.05	557.503	30.8272
1.1	1.98811	25.9055		1.02	222.56	20.9602		1.1	413.581	27.9141
1.15	13.3793	24.8796		1.04	200.519	20.4766		1.15	435.338	27.0088
1.2	4.96486	23.6471		1.06	151.41	19.694		1.2	401.04	25.6846
1.25	9.47332	23.0513		1.08	131.614	19.1323		1.25	421.332	25.4245
1.3	-24.9296	22.2828		1.1	124.83	18.6788		1.3	502.468	26.2236
1.35	-21.7769	22.151		1.12	196.645	18.9875		1.35	361.787	24.0946
1.4	23.6411	22.6626		1.14	159.116	18.2756		1.4	389.878	24.3735
1.45	25.3188	22.5945		1.16	201.948	18.3839		1.45	367.958	23.9618
1.5	-9.7989	22.0308		1.18	191.636	18.0136		1.5	402.145	24.3733
				1.2	199.352	17.8648
				1.22	197.457	17.6606
				1.24	213.534	17.6794
				1.26	203.639	17.4632
				1.28	253.395	17.8831
				1.3	223.448	17.5067

## Sheet: 4b
Choi et al., "Spatially Inhomogeneous Competition between Superconductivity and Charge Density Waves in YBa2Cu3O6.67" - Source Data File
Figure 4b
B = 14 Tesla (grey circles, unshifted)				B = 14.5 Tesla (grey circles, shifted by +130)				B = 15 Tesla (grey circles, shifted by +300)
l (r. l. u.)	intensity (counts/ms)	Error (counts/ms)		l (r. l. u.)	intensity (counts/ms)	Error (counts/ms)		l (r. l. u.)	intensity (counts/ms)	Error (counts/ms)
-6.75297e-07	3.20431	23.7465		-6.77735e-07	171.702	18.1227		-6.77735e-07	335.858	25.4482
0.0499995	1.84792	23.9276		0.049999	170.544	18.2666		0.049999	298.17	25.1427
0.1	12.9237	24.3718		0.0999994	173.463	18.5292		0.0999994	307.442	25.5871
0.15	-14.8669	24.4326		0.15	158.246	18.7066		0.15	288.984	25.7835
0.199999	-10.0767	25.0336		0.199999	157.211	19.0611		0.199999	321.57	26.782
0.250001	10.6018	25.9397		0.25	159.693	19.4846		0.25	327.836	27.5454
0.300001	-29.4545	26.2072		0.299999	128.807	19.7091		0.299999	275.691	27.674
0.350001	9.50579	27.4502		0.35	160.268	20.5693		0.35	312.078	28.9594
0.399999	14.3596	28.2846		0.399999	143.526	21.0155		0.399999	287.134	29.4902
0.45	-12.0743	28.7099		0.449999	128.044	21.4307		0.449999	266.307	30.0144
0.499999	27.6963	29.7232		0.500001	112.571	21.7582		0.500001	319.647	31.2449
0.550001	47.4786	30.3369		0.55	147.147	22.3546		0.55	310.934	31.5854
0.600001	-31.2071	29.7332		0.600001	126.961	22.3591		0.600001	301.153	31.7019
0.649999	-43.3054	29.6144		0.649999	117.279	22.2925		0.649999	263.815	31.2961
0.699999	13.0557	30.0318		0.699999	129.478	22.2631		0.699999	309.025	31.6108
0.75	-21.3707	29.3512		0.719999	131.158	22.199		0.75	339.193	31.6056
0.799999	1.87931	29.1818		0.74	170.6	22.419		0.8	427.858	32.1505
0.850001	14.4674	28.8466		0.76	143.065	22.0937		0.85	444.991	31.852
0.899999	-5.88067	28.1021		0.780001	175.027	22.2341		0.899999	470.792	31.6106
0.950001	6.25437	27.6516		0.8	185.264	22.1902		0.949999	605.74	32.5155
0.96	47.5062	27.9079		0.820001	212.742	22.2786		0.959999	645.062	32.8556
0.97	47.1243	27.7833		0.839999	206.239	22.0885		0.97	663.917	32.9321
0.98	-29.988	26.7804		0.860001	205.459	21.9394		0.98	618.314	32.3194
0.990001	31.01	27.3444		0.88	217.033	21.8851		0.989999	660.55	32.6415
1	-41.4591	18.6685		0.899999	228.648	21.8266		1	706.513	23.312
1.01	44.7936	27.2285		0.919999	275.899	22.0488		1.01	676.354	32.5457
1.02	48.7411	27.1313		0.940001	265.939	21.7999		1.02	628.838	31.8947
1.03	-41.0004	25.9393		0.959999	287.956	21.8042		1.03	604.401	31.4834
1.04	-13.7992	26.1101		0.98	278.743	21.543		1.04	527.034	30.4638
1.05	-8.72575	26.0684		1	293.556	21.4733		1.05	535.5	30.3594
1.1	-34.3852	24.9562		1.02	268.211	21.0554		1.1	505.658	29.2264
1.15	-9.78363	24.4671		1.04	243.988	20.6295		1.15	383.705	26.9654
1.2	-1.2976	23.8533		1.06	184.329	19.8749		1.2	422.842	26.7648
1.25	38.7048	23.7827		1.08	208.326	19.8566		1.25	380.933	25.6162
1.3	-17.7087	22.5726		1.1	186.724	19.4219		1.3	392.808	25.3222
1.35	25.0077	22.8418		1.12	162.798	18.9609		1.35	412.829	25.2813
1.4	8.48751	22.3894		1.14	156.173	18.6597		1.4	381.444	24.6333
1.45	-20.3587	21.7767		1.16	184.899	18.704		1.45	394.695	24.6836
1.5	-1.85942	21.9509		1.18	199.61	18.6287		1.5	363.661	24.1504
				1.2	187.582	18.3077
				1.22	169.886	17.9422
				1.24	208.367	18.1512
				1.26	191.4	17.8261
				1.28	189.69	17.6763
				1.3	141.619	17.0022

## Sheet: 4c
Choi et al., "Spatially Inhomogeneous Competition between Superconductivity and Charge Density Waves in YBa2Cu3O6.67" - Source Data File
Figure 4c
B = 14 Tesla (grey circles, unshifted)				B = 14.5 Tesla (grey circles, shifted by +180)				B = 15 Tesla (grey circles, shifted by +350)
l (r. l. u.)	intensity (counts/ms)	Error (counts/ms)		l (r. l. u.)	intensity (counts/ms)	Error (counts/ms)		l (r. l. u.)	intensity (counts/ms)	Error (counts/ms)
-6.75297e-07	6.94721	24.5679		-6.77735e-07	160.285	18.3352		-6.77735e-07	329.166	26.2146
0.0499995	-16.8055	24.4169		0.049999	149.35	18.3505		0.049999	266.764	25.5301
0.1	2.44473	24.8484		0.0999994	160.51	18.6099		0.0999994	313.939	26.3655
0.15	12.8862	25.2231		0.15	135.096	18.5593		0.15	287.471	26.2751
0.199999	-2.95134	25.3475		0.199999	182.86	19.2586		0.199999	281.865	26.5432
0.250001	-3.13983	25.7504		0.25	186.323	19.6037		0.25	320.31	27.4743
0.300001	4.53142	26.3413		0.299999	176.4	19.8963		0.299999	344.47	28.3001
0.350001	5.06806	26.9172		0.35	139.948	20.013		0.35	353.645	29.0041
0.399999	-25.9492	27.1662		0.399999	181.9	20.8472		0.399999	404.342	30.2244
0.45	16.1369	28.2219		0.449999	239.338	21.7695		0.449999	401.372	30.7844
0.499999	-8.73425	28.4419		0.500001	228.161	22.0535		0.500001	365.634	30.888
0.550001	19.5744	29.0907		0.55	189.966	22.0066		0.55	378.9	31.392
0.600001	-2.46827	28.9978		0.600001	208.358	22.2681		0.600001	412.779	31.9101
0.649999	-18.4282	28.7469		0.649999	210.212	22.234		0.649999	314.75	30.7397
0.699999	-5.7409	28.5943		0.699999	204.414	21.9775		0.699999	401.336	31.4069
0.75	47.1174	28.7061		0.719999	240.349	22.1496		0.75	447.006	31.4179
0.799999	8.93971	27.7076		0.74	231.782	21.9441		0.8	446.505	30.8011
0.850001	-66.0524	26.1925		0.76	221.508	21.7051		0.85	411.268	29.7706
0.899999	37.3498	26.7638		0.780001	244.929	21.7314		0.899999	406.281	29.0887
0.950001	-30.5962	25.3704		0.8	195.852	21.1405		0.949999	397.286	28.3952
0.96	-18.0778	25.3509		0.820001	211.622	21.0898		0.959999	405.577	28.4041
0.97	17.8974	25.6829		0.839999	210.907	20.9008		0.97	446.3	28.7946
0.98	-26.1838	25.0452		0.860001	181.825	20.3986		0.98	432.955	28.5296
0.990001	15.0575	25.4568		0.88	243.669	20.6394		0.989999	361.831	27.5403
1	-5.57556	17.7778		0.899999	227.277	20.2604		1	423.857	19.9532
1.01	8.92606	25.1935		0.919999	226.725	20.0616		1.01	392.552	27.7305
1.02	45.202	25.5497		0.940001	203.399	19.6782		1.02	365.939	27.2994
1.03	5.33182	24.9817		0.959999	183.124	19.3322		1.03	429.113	28.0079
1.04	20.6858	25.092		0.98	171.752	19.0762		1.04	408.442	27.6665
1.05	-18.2448	24.5355		1	203.778	19.2325		1.05	362.643	27.014
1.1	25.7985	24.6802		1.02	176.693	18.8531		1.1	359.823	26.6173
1.15	11.3112	24.2178		1.04	207.151	19.0199		1.15	376.529	26.5355
1.2	-21.9315	23.539		1.06	202.473	18.8679		1.2	368.353	26.1625
1.25	-24.9058	23.2646		1.08	211.622	18.8537		1.25	405.309	26.4094
1.3	-17.9203	23.1275		1.1	173.527	18.399		1.3	400.589	26.1105
1.35	9.39736	23.255		1.12	171.287	18.2922		1.35	345.958	25.1232
1.4	20.6889	23.1604		1.14	176.332	18.2601		1.4	379.935	25.3375
1.45	-16.5388	22.3937		1.16	214.91	18.5568		1.45	421.788	25.645
1.5	10.8731	22.4907		1.18	177.506	18.1242		1.5	366.612	24.5897
				1.2	180.292	18.084
				1.22	164.697	17.8609
				1.24	181.446	17.9614
				1.26	193.94	18.0218
				1.28	156.393	17.5816
				1.3	168.634	17.6394
