# Supplementary material for: Spatially inhomogeneous competition between superconductivity and the charge density wave in YBa2Cu3O6.67
Source: Nat Commun. 2020 Feb 20;11:990. doi: 10.1038/s41467-020-14536-1 (PMC7033133; doi:10.1038/s41467-020-14536-1)
Supplement: Supplementary file 3 — Source Data [file 41467_2020_14536_MOESM3_ESM.zip › Figure_05.xlsx]

## Sheet: 5a
Choi et al., "Spatially Inhomogeneous Competition between Superconductivity and Charge Density Waves in YBa2Cu3O6.67" - Source Data File
Figure 5a
B = 0 Tesla				B = 7.5 Tesla				B = 15 Tesla				B = 17 Tesla
Temperature (K)	Intensity (counts/ms)	Error (counts/ms)		Temperature (K)	Intensity (counts/ms)	Error (counts/ms)		Temperature (K)	Intensity (counts/ms)	Error (counts/ms)		Temperature (K)	Intensity (counts/ms)	Error (counts/ms)
2	219.079	14.4097		2	344.552	10.7164		2	565.125	21.914		2	612.198	12.8148
10	207.047	16.3282		5	349.029	10.7775		10	557.67	19.5375		5	626.33	14.9407
20	218.208	17.355		10	354.048	12.8273		20	594.444	15.93		10	608.737	15.6868
25	220.845	13.861		15	363.949	11.1662		25	595.347	24.8253		15	638.27	12.1808
30	224.783	12.7057		20	362.613	10.2454		30	588.352	21.8875		20	629.422	14.7411
35	230.316	14.4646		25	382.05	12.67		35	564.956	14.2862		25	639.211	15.3906
40	251.012	12.8235		30	410.405	13.2158		40	571.637	17.1051		30	606.042	13.9073
45	254.838	13.1655		35	402.459	13.4344		45	553.207	18.9898		35	588.169	14.0416
50	289.559	17.3731		40	420.81	13.2078		50	519.601	17.3524		40	564.209	17.5917
55	289.007	18.9823		45	427.86	11.774		55	492.415	16.8968		50	521.755	14.3289
60	341.857	15.6921		50	429.418	10.8012		60	465.815	14.6632		60	450.96	10.7447
65	381.693	14.1953		55	451.235	10.2575		65	405.768	9.92996
70	389.691	11.7824		60	421.013	12.4412		70	367.041	16.6815
75	345.058	15.5249		65	395.48	12.2357		75	300.927	13.8686
80	303.268	20.6975		70	350.796	11.3005		80	255.571	14.4539
75	342.65	16.5966		75	318.565	9.00401		90	179.735	12.4829
80	283.949	13.5444		80	263.534	12.235		5	565.321	13.4732
90	210.493	10.1527		90	180.994	10.8723
115	81.9	12.25		100	125.331	8.50752
148	0	35		110	87.5	5.25
				120	38.85	16.8
				130	47.6	8.4
				140	0	17.5
				150	0	17.5

## Sheet: 5b
Choi et al., "Spatially Inhomogeneous Competition between Superconductivity and Charge Density Waves in YBa2Cu3O6.67" - Source Data File
Figure 5b
B = 0 Tesla				B = 6 Tesla				B = 14 Tesla				B = 16 Tesla
Temperature (K)	Intensity (counts/ms)	Error (counts/ms)		Temperature (K)	Intensity (counts/ms)	Error (counts/ms)		Temperature (K)	Intensity (counts/ms)	Error (counts/ms)		Temperature (K)	Intensity (counts/ms)	Error (counts/ms)
1.7	191.8	25.3509		3	387.528	16.833		3	629.291	20.0812		3	644.74	32.8052
20	233.159	28.009		5	419.242	20.1519		5	650.563	30.1267		5	643.026	41.834
30	222.398	24.3892		10	444.04	21.0573		10	647.415	24.5531		10	697.727	41.7081
40	210.751	26.863		15	408.953	18.3571		15	626.8	20.26		15	665.564	29.8688
50	297.176	31.2168		20	416.782	20.2036		20	642.375	20.2832		20	659.545	19.9035
55	363.068	31.8128		25	453.054	19.3382		25	661.622	23.5117		25	643.327	31.9357
60	355.38	43.3513		30	455.239	17.2447		30	657.485	25.4612		30	673.964	28.1163
65	440.276	35.2767		35	459.183	20.6728		35	655.962	18.4764		35	681.428	24.5125
70	407.067	24.1442		40	510.965	18.667		40	617.207	18.7693		40	664.274	23.8966
75	355.855	28.0566		45	495.965	18.3134		45	591.711	19.1583		45	665.146	31.6966
80	289.627	27.2308		50	457.406	19.2025		50	549.923	19.1169		50	618.398	20.4372
90	206.462	29.7836		55	498.249	22.0832		55	487.736	18.4207		55	568.595	17.0056
100	109.045	31.3738		60	443.745	19.0818		60	451.347	17.6569		60	523.193	19.9446
				65	444.478	30.569		65	439.634	14.0951		65	460.228	20.8641
				70	435.979	27.6646		70	402.609	18.6624		70	403.612	23.32
				75	350.018	26.293		75	359.811	20.6447		75	409.985	18.5337
				80	314.942	22.4202		80	324.205	18.7155		80	372.607	25.0292

## Sheet: 5c
Choi et al., "Spatially Inhomogeneous Competition between Superconductivity and Charge Density Waves in YBa2Cu3O6.67" - Source Data File
Figure 5c
B = 3 Tesla				B = 6 Tesla				B = 10 Tesla				B = 12 Tesla				B = 14 Tesla
Temperature (K)	Intensity (counts/ms)	Error (counts/ms)		Temperature (K)	Intensity (counts/ms)	Error (counts/ms)		Temperature (K)	Intensity (counts/ms)	Error (counts/ms)		Temperature (K)	Intensity (counts/ms)	Error (counts/ms)		Temperature (K)	Intensity (counts/ms)	Error (counts/ms)
3	57.9669	21.4204		3	82.2923	20.1464		3	120.745	12.5439		3	212.76	16.4764		3	467.546	15.2692
5	32.0207	14.4924		5	64.2452	18.2808		5	114.221	12.9814		5	252.813	23.5736		5	464.816	17.0834
10	40.2116	13.1483		10	118.828	23.6562		10	125.532	13.4494		10	227.544	20.6548		10	441.611	14.4405
15	38.3449	16.5307		15	63.5671	18.6395		15	138.759	14.6101		15	268.213	21.4667		15	429.817	15.181
20	58.7805	16.8325		20	101.981	14.8123		20	153.319	11.8821		20	247.139	20.8		20	401.015	16.744
25	55.3264	13.1539		25	91.5147	15.7758		25	146.609	14.6464		25	273.256	22.5008		25	371.816	16.6144
30	59.1522	14.3089		30	83.8748	13.2425		30	186.784	15.47		30	230.017	18.289		30	317.097	14.7046
35	71.7629	13.2579		35	116.847	15.2695		35	195.962	19.4567		35	263.94	18.2501		35	285.112	14.1855
40	93.7133	13.9457		40	111.642	11.8186		40	196.506	15.7661		40	263.709	20.0791		40	239.677	12.774
45	92.329	12.3597		45	159.603	18.1204		45	179.603	17.3796		45	231.245	20.5385		45	168.379	13.3572
50	137.578	15.7442		50	166.293	18.8873		50	173.009	16.4732		50	182.385	14.3179		50	148.595	12.3693
55	125.626	19.1062		55	152.775	19.5042		55	141.75	15.5317		55	150.553	12.344		55	143.007	9.59025
60	124.158	17.2325		60	114.193	11.6898		60	123.841	16.1238		60	98.2735	12.3909		60	114.659	14.0393
65	105.183	12.628		65	98.2476	12.6093		65	114.56	16.2856		65	142.929	13.6245		65	99.5273	12.534
70	93.3049	11.8915		70	106.562	15.1599		70	75.3087	10.0783		70	97.8238	14.8487		70	74.9017	10.245
75	95.2477	14.2382		75	87.524	16.4073		75	76.1792	14.8185		75	66.4961	14.4349		75	55.137	11.8737
80	60.1148	14.2463		80	69.017	14.9526		80	61.3034	15.9588		80	52.8198	13.7725		80	46.3331	12.5361
B = 14.5 Tesla				B = 15 Tesla				B = 15.5 Tesla				B = 16 Tesla
Temperature (K)	Intensity (counts/ms)	Error (counts/ms)		Temperature (K)	Intensity (counts/ms)	Error (counts/ms)		Temperature (K)	Intensity (counts/ms)	Error (counts/ms)		Temperature (K)	Intensity (counts/ms)	Error (counts/ms)
5	484.67	26.7907		3	665.356	19.575		5	819.445	20.1072		3	1048.94	26.6006
10	528.267	30.871		5	686.929	22.6503		10	841.499	21.9797		5	1065.39	27.3124
15	526.191	33.0842		10	697.773	21.5666		15	878.199	26.1804		15	1045.09	25.0461
20	555.062	41.5329		15	714.042	17.8666		20	830.689	21.1269		10	1085.67	30.0485
25	531.602	39.0747		20	735.084	19.1216		25	731.768	21.4646		20	1002.18	27.7304
30	474.891	31.1057		25	657.622	22.1424		30	641.443	22.7482		25	913.074	23.0981
35	388.857	29.1132		30	571.566	27.9159		35	552.747	22.9381		30	731.395	22.4182
40	341.581	25.5427		35	467.271	17.1478		40	384.874	19.5639		35	595.459	18.8795
45	268.922	22.0633		40	351.016	19.3818		45	286.504	17.0026		40	451.019	19.1178
50	199.296	21.9195		45	309.215	17.5375		50	218.153	18.2911		45	289.957	18.1864
55	193.816	16.1357		50	234.747	13.9298		55	187.896	14.9056		50	237.424	14.887
60	143.889	16.7789		55	214.377	18.2857		60	158.389	17.3054		55	207.236	15.6811
65	122.454	12.0442		60	163.696	18.7344		70	77.3173	13.7747		60	135.802	14.4232
70	89.7349	12.1329		65	145.037	11.5288		80	60.3329	12.148		65	102.838	13.7927
75	93.4403	11.7494		70	106.856	15.2241						70	132.038	14.5785
80	83.3162	12.0643		75	83.7618	10.9846						75	88.5549	12.966
				80	76.1698	12.5276						80	100.037	14.8145

## Sheet: 5d
Choi et al., "Spatially Inhomogeneous Competition between Superconductivity and Charge Density Waves in YBa2Cu3O6.67" - Source Data File
Figure 5d
B = 3 Tesla (Vertically shifted by 0)				B = 6 Tesla (Vertically shifted by +100)				B = 10 Tesla (Vertically shifted by +220)				B = 12 Tesla (Vertically shifted by +320)
Temperature (K)	Intensity (counts/ms)	Error (counts/ms)		Temperature (K)	Intensity (counts/ms)	Error (counts/ms)		Temperature (K)	Intensity (counts/ms)	Error (counts/ms)		Temperature (K)	Intensity (counts/ms)	Error (counts/ms)
3	57.9669	21.4204		3	182.292	20.1464		3	340.745	12.5439		3	532.76	16.4764
5	32.0207	14.4924		5	164.245	18.2808		5	334.221	12.9814		5	572.813	23.5736
10	40.2116	13.1483		10	218.828	23.6562		10	345.532	13.4494		10	547.544	20.6548
15	38.3449	16.5307		15	163.567	18.6395		15	358.759	14.6101		15	588.213	21.4667
20	58.7805	16.8325		20	201.981	14.8123		20	373.319	11.8821		20	567.139	20.8
25	55.3264	13.1539		25	191.515	15.7758		25	366.609	14.6464		25	593.256	22.5008
30	59.1522	14.3089		30	183.875	13.2425		30	406.784	15.47		30	550.017	18.289
35	71.7629	13.2579		35	216.847	15.2695		35	415.962	19.4567		35	583.94	18.2501
40	93.7133	13.9457		40	211.642	11.8186		40	416.506	15.7661		40	583.709	20.0791
45	92.329	12.3597		45	259.603	18.1204		45	399.603	17.3796		45	551.245	20.5385
50	137.578	15.7442		50	266.293	18.8873		50	393.009	16.4732		50	502.385	14.3179
55	125.626	19.1062		55	252.775	19.5042		55	361.75	15.5317		55	470.553	12.344
60	124.158	17.2325		60	214.193	11.6898		60	343.841	16.1238		60	418.273	12.3909
65	105.183	12.628		65	198.248	12.6093		65	334.56	16.2856		65	462.929	13.6245
70	93.3049	11.8915		70	206.562	15.1599		70	295.309	10.0783		70	417.824	14.8487
75	95.2477	14.2382		75	187.524	16.4073		75	296.179	14.8185		75	386.496	14.4349
80	60.1148	14.2463		80	169.017	14.9526		80	281.303	15.9588		80	372.82	13.7725

## Sheet: 5e
Choi et al., "Spatially Inhomogeneous Competition between Superconductivity and Charge Density Waves in YBa2Cu3O6.67" - Source Data File
Figure 5e
B = 16 Tesla (l = 1)				B = 16 Tesla (l = 1/2)				B = 14.5 Tesla (l = 1)
Temperature (K)	Intensity (counts/ms)	Error (counts/ms)		Temperature (K)	Intensity (counts/ms)	Error (counts/ms)		Temperature (K)	Intensity (counts/ms)	Error (counts/ms)
3	1048.94	26.6006		3	644.74	32.8052		5	484.67	26.7907
5	1065.39	27.3124		5	643.026	41.834		10	528.267	30.871
15	1045.09	25.0461		10	697.727	41.7081		15	526.191	33.0842
10	1085.67	30.0485		15	665.564	29.8688		20	555.062	41.5329
20	1002.18	27.7304		20	659.545	19.9035		25	531.602	39.0747
25	913.074	23.0981		25	643.327	31.9357		30	474.891	31.1057
30	731.395	22.4182		30	673.964	28.1163		35	388.857	29.1132
35	595.459	18.8795		35	681.428	24.5125		40	341.581	25.5427
40	451.019	19.1178		40	664.274	23.8966		45	268.922	22.0633
45	289.957	18.1864		45	665.146	31.6966		50	199.296	21.9195
50	237.424	14.887		50	618.398	20.4372		55	193.816	16.1357
55	207.236	15.6811		55	568.595	17.0056		60	143.889	16.7789
60	135.802	14.4232		60	523.193	19.9446		65	122.454	12.0442
65	102.838	13.7927		65	460.228	20.8641		70	89.7349	12.1329
70	132.038	14.5785		70	403.612	23.32		75	93.4403	11.7494
75	88.5549	12.966		75	409.985	18.5337		80	83.3162	12.0643
80	100.037	14.8145		80	372.607	25.0292

## Sheet: 5f
Choi et al., "Spatially Inhomogeneous Competition between Superconductivity and Charge Density Waves in YBa2Cu3O6.67" - Source Data File
Figure 5f
B = 10 Tesla (l = 1) (Vertically shifted by +500)				B = 7.5 Tesla (l = 0.5, b-axis) (Vertically shifted by +100)				B = 6 Tesla (l = 0.5, a-axis) (Vertically shifted by -150)				B = 6 Tesla (l = 1) (Not shifted)
Temperature (K)	Intensity (counts/ms)	Error (counts/ms)		Temperature (K)	Intensity (counts/ms)	Error (counts/ms)		Temperature (K)	Intensity (counts/ms)	Error (counts/ms)		Temperature (K)	Intensity (counts/ms)	Error (counts/ms)
3	620.745	12.5439		2	444.552	10.7164		3	237.528	16.833		3	82.2923	20.1464
5	614.221	12.9814		5	449.029	10.7775		5	269.242	20.1519		5	64.2452	18.2808
10	625.532	13.4494		10	454.048	12.8273		10	294.04	21.0573		10	118.828	23.6562
15	638.759	14.6101		15	463.949	11.1662		15	258.953	18.3571		15	63.5671	18.6395
20	653.319	11.8821		20	462.613	10.2454		20	266.782	20.2036		20	101.981	14.8123
25	646.609	14.6464		25	482.05	12.67		25	303.054	19.3382		25	91.5147	15.7758
30	686.784	15.47		30	510.405	13.2158		30	305.239	17.2447		30	83.8748	13.2425
35	695.962	19.4567		35	502.459	13.4344		35	309.183	20.6728		35	116.847	15.2695
40	696.506	15.7661		40	520.81	13.2078		40	360.965	18.667		40	111.642	11.8186
45	679.603	17.3796		45	527.86	11.774		45	345.965	18.3134		45	159.603	18.1204
50	673.009	16.4732		50	529.418	10.8012		50	307.406	19.2025		50	166.293	18.8873
55	641.75	15.5317		55	551.235	10.2575		55	348.249	22.0832		55	152.775	19.5042
60	623.841	16.1238		60	521.013	12.4412		60	293.745	19.0818		60	114.193	11.6898
65	614.56	16.2856		65	495.48	12.2357		65	294.478	30.569		65	98.2476	12.6093
70	575.309	10.0783		70	450.796	11.3005		70	285.979	27.6646		70	106.562	15.1599
75	576.179	14.8185		75	418.565	9.00401		75	200.018	26.293		75	87.524	16.4073
80	561.303	15.9588		80	363.534	12.235		80	164.942	22.4202		80	69.017	14.9526
