# Supplementary material for: Spatially inhomogeneous competition between superconductivity and the charge density wave in YBa2Cu3O6.67
Source: Nat Commun. 2020 Feb 20;11:990. doi: 10.1038/s41467-020-14536-1 (PMC7033133; doi:10.1038/s41467-020-14536-1)
Supplement: Supplementary file 3 — Source Data [file 41467_2020_14536_MOESM3_ESM.zip › Figure_06.xlsx]

## Sheet: 6a
Choi et al., "Spatially Inhomogeneous Competition between Superconductivity and Charge Density Waves in YBa2Cu3O6.67" - Source Data File
Figure 6a
	3	4	5	6	7	8	9	10	11	12	13	14	15	16	17	18	19	20	21	22	23	24	25	26	27	28	29	30	31	32	33	34	35	36	37	38	39	40	41	42	43	44	45	46	47	48	49	50	51
3	1.76318	1.63089	1.50543	1.47242	1.47843	1.51182	1.5578	1.60435	1.63354	1.64001	1.63055	1.61017	1.58371	1.58336	1.62329	1.67901	1.73159	1.76923	1.78456	1.78209	1.76937	1.75364	1.74293	1.74194	1.74747	1.75633	1.76545	1.77197	1.77901	1.79136	1.80864	1.83036	1.8559	1.88515	1.91508	1.94156	1.9614	1.9718	1.96963	1.95916	1.9489	1.94802	1.96534	2.00228	2.04682	2.08874	2.12105	2.13855	2.14091
3.1	1.76918	1.6398	1.51888	1.49008	1.49888	1.53356	1.57988	1.62734	1.65398	1.65909	1.64898	1.6283	1.5991	1.59854	1.63678	1.69053	1.74147	1.7784	1.79338	1.79099	1.77858	1.76324	1.75285	1.75143	1.75635	1.76456	1.77303	1.77864	1.78599	1.7985	1.81587	1.83759	1.8636	1.89198	1.92108	1.94686	1.96611	1.9757	1.97408	1.96432	1.95481	1.95462	1.97353	2.00968	2.0534	2.09458	2.12632	2.14285	2.14486
3.2	1.77504	1.64811	1.53173	1.50696	1.51835	1.5542	1.60081	1.65065	1.67517	1.67943	1.66912	1.64824	1.61295	1.61246	1.64921	1.70115	1.75057	1.78756	1.80208	1.79969	1.78754	1.77262	1.76247	1.76072	1.7651	1.77268	1.78052	1.78472	1.79231	1.80487	1.82222	1.84402	1.87124	1.89883	1.92718	1.95227	1.97092	1.97909	1.97772	1.96836	1.95937	1.95992	1.98212	2.01766	2.06071	2.10124	2.1323	2.14702	2.14862
3.3	1.78076	1.65596	1.54405	1.52311	1.53692	1.57383	1.6207	1.67405	1.69678	1.70053	1.69025	1.66866	1.62545	1.6252	1.66064	1.71092	1.759	1.7967	1.81069	1.80826	1.79635	1.7819	1.77179	1.76979	1.77368	1.78069	1.78789	1.79028	1.79808	1.81058	1.8279	1.85003	1.87882	1.90569	1.93332	1.95774	1.97575	1.98204	1.98073	1.97153	1.96294	1.96462	1.99104	2.02606	2.06857	2.10845	2.13853	2.15105	2.15221
3.4	1.78637	1.66346	1.5559	1.53858	1.55465	1.59254	1.63969	1.69736	1.71852	1.72201	1.71179	1.6884	1.63676	1.63683	1.67114	1.71992	1.76692	1.8058	1.81924	1.81672	1.80505	1.79115	1.78085	1.77865	1.78209	1.78855	1.79509	1.79539	1.80337	1.81577	1.83309	1.85599	1.88636	1.91253	1.93948	1.96325	1.98054	1.98458	1.98323	1.97402	1.96581	1.96934	2.00023	2.03478	2.07682	2.11601	2.14462	2.15496	2.15566
3.5	1.79186	1.67072	1.56733	1.55344	1.57162	1.61041	1.6579	1.72042	1.7402	1.74356	1.73325	1.70646	1.64702	1.64747	1.68079	1.72822	1.77449	1.81487	1.82774	1.82511	1.81369	1.80045	1.78966	1.78728	1.79033	1.79625	1.80209	1.80011	1.80826	1.82054	1.83795	1.86225	1.89384	1.91935	1.94565	1.96875	1.98524	1.98677	1.9853	1.97598	1.96827	1.97468	2.00963	2.04374	2.08533	2.12371	2.15019	2.15874	2.15898
3.6	1.79726	1.67782	1.57839	1.56773	1.58789	1.62752	1.67548	1.7431	1.76165	1.76495	1.75426	1.72195	1.65637	1.65721	1.68966	1.73593	1.78194	1.82388	1.83619	1.83344	1.8223	1.80982	1.79823	1.7957	1.79838	1.80378	1.80887	1.80449	1.81281	1.82497	1.84264	1.86918	1.90127	1.92614	1.95181	1.97422	1.98981	1.98866	1.98701	1.97754	1.97054	1.98123	2.01917	2.05285	2.094	2.13138	2.15489	2.1624	2.16218
3.7	1.80256	1.68485	1.58912	1.58153	1.60352	1.64397	1.69447	1.7653	1.78274	1.78596	1.77446	1.73429	1.66491	1.66616	1.69784	1.74314	1.78982	1.83283	1.84458	1.84172	1.83088	1.81894	1.80658	1.80391	1.80625	1.81114	1.81482	1.8086	1.81707	1.82915	1.84731	1.87667	1.90866	1.93291	1.95795	1.97965	1.99364	1.99028	1.98845	1.97882	1.97288	1.98923	2.02882	2.06206	2.10271	2.13888	2.15896	2.16594	2.16528
3.8	1.80778	1.69187	1.59957	1.59486	1.61858	1.65982	1.7157	1.78694	1.80337	1.80645	1.79357	1.74422	1.67275	1.6744	1.70541	1.74996	1.79832	1.84171	1.85292	1.84997	1.83947	1.8276	1.81473	1.81193	1.81394	1.81832	1.81969	1.81247	1.82112	1.83317	1.85212	1.88431	1.91599	1.93964	1.96405	1.98501	1.99643	1.99169	1.98965	1.97994	1.97552	1.99825	2.03851	2.07131	2.1114	2.14606	2.16288	2.16937	2.16826
3.9	1.81292	1.69895	1.60977	1.60779	1.63313	1.67517	1.73796	1.80796	1.82347	1.82629	1.81132	1.75243	1.67998	1.68202	1.71246	1.75652	1.80719	1.85051	1.8612	1.85817	1.84805	1.83589	1.82268	1.81977	1.82146	1.82533	1.82381	1.81617	1.82499	1.83711	1.85721	1.89204	1.92328	1.94633	1.97011	1.9903	1.9985	1.99293	1.99069	1.981	1.97868	2.00788	2.0482	2.08055	2.11999	2.15279	2.16665	2.17269	2.17114
4	1.818	1.70617	1.61975	1.62036	1.64722	1.69008	1.76054	1.82832	1.84297	1.84538	1.82747	1.75937	1.68667	1.6891	1.71907	1.76295	1.81629	1.85922	1.86942	1.86633	1.85662	1.84388	1.83046	1.82742	1.82882	1.83216	1.82742	1.81974	1.82874	1.84104	1.86275	1.89983	1.93053	1.95299	1.97614	1.9955	2.00007	1.99403	1.99161	1.9821	1.9826	2.0179	2.05786	2.08973	2.1284	2.15892	2.1703	2.17589	2.17393
4.1	1.82302	1.71359	1.62954	1.63261	1.66091	1.70465	1.78298	1.84798	1.86182	1.8636	1.84173	1.76532	1.69292	1.69572	1.72531	1.7694	1.82552	1.86784	1.87757	1.87445	1.86519	1.8516	1.83806	1.83492	1.83601	1.83882	1.83066	1.82322	1.83243	1.84505	1.86892	1.90763	1.93773	1.95961	1.98211	2.0006	2.00127	1.99504	1.99247	1.98335	1.98754	2.02814	2.06744	2.09883	2.13657	2.16431	2.17383	2.179	2.17663
4.2	1.82799	1.7213	1.63918	1.64458	1.67424	1.71896	1.80501	1.86692	1.87998	1.88088	1.85381	1.77049	1.69879	1.70195	1.73129	1.77604	1.83482	1.87636	1.88564	1.88253	1.87375	1.85909	1.8455	1.84226	1.84305	1.84532	1.83365	1.82666	1.83609	1.84921	1.87589	1.91544	1.9449	1.9662	1.98803	2.0056	2.00221	1.996	1.99331	1.98486	1.99375	2.03846	2.07692	2.10779	2.14444	2.16881	2.17723	2.18199	2.17923
4.3	1.83291	1.72936	1.6487	1.6563	1.68726	1.73475	1.82643	1.88511	1.89743	1.89714	1.86354	1.77504	1.70435	1.70787	1.73708	1.78332	1.84413	1.88477	1.89364	1.89055	1.88204	1.86637	1.8528	1.84945	1.84995	1.85111	1.83649	1.83011	1.83979	1.85362	1.88347	1.92324	1.95202	1.97275	1.99389	2.00991	2.00298	1.99695	1.99419	1.98674	2.00133	2.04878	2.08626	2.11659	2.15194	2.17272	2.18053	2.18489	2.18176
4.4	1.8378	1.73789	1.6581	1.66779	1.70003	1.75292	1.84712	1.90254	1.91413	1.91227	1.87131	1.7791	1.70967	1.71354	1.74279	1.79142	1.85342	1.89308	1.90155	1.89853	1.88989	1.87348	1.85996	1.8565	1.8567	1.85587	1.83925	1.8336	1.84355	1.85837	1.89128	1.93102	1.9591	1.97926	1.99969	2.01316	2.00366	1.99793	1.99515	1.98913	2.00994	2.05902	2.09542	2.12519	2.159	2.17647	2.18372	2.18769	2.1842
4.5	1.84266	1.74698	1.66742	1.6791	1.71258	1.77254	1.86701	1.9192	1.93007	1.92616	1.87754	1.78277	1.7148	1.71902	1.74852	1.80014	1.86266	1.90127	1.90938	1.90644	1.89736	1.88041	1.86698	1.86342	1.86332	1.85988	1.842	1.83717	1.84744	1.86356	1.89927	1.93878	1.96614	1.98574	2.00543	2.01564	2.0043	1.99898	1.99625	1.99216	2.01927	2.06913	2.1044	2.13356	2.16554	2.18007	2.1868	2.1904	2.18656
4.6	1.84749	1.75582	1.67668	1.69025	1.72498	1.7929	1.88604	1.93509	1.94521	1.9387	1.88255	1.78614	1.71981	1.72438	1.7544	1.80932	1.87182	1.90935	1.91711	1.91429	1.90451	1.88719	1.87389	1.87022	1.86982	1.86335	1.84481	1.84088	1.8515	1.8693	1.90739	1.94652	1.97314	1.99218	2.01109	2.01754	2.00497	2.00014	1.99755	1.99598	2.02909	2.07905	2.11315	2.14168	2.17148	2.18354	2.18978	2.19301	2.18885
4.7	1.8523	1.76369	1.6859	1.70127	1.73726	1.81346	1.9042	1.95021	1.95954	1.94971	1.88656	1.78929	1.72474	1.72969	1.76055	1.81884	1.8809	1.9173	1.92474	1.92207	1.91138	1.89384	1.88068	1.8769	1.87619	1.86645	1.84772	1.84474	1.85578	1.87575	1.91561	1.95423	1.9801	1.99859	2.01668	2.01904	2.00572	2.00145	1.99911	2.0008	2.03919	2.08876	2.12167	2.1495	2.1767	2.18689	2.19266	2.19553	2.19107
4.8	1.8571	1.77082	1.69509	1.71217	1.7495	1.83386	1.92145	1.96454	1.97303	1.95896	1.88978	1.79229	1.72966	1.735	1.76714	1.8286	1.88988	1.92513	1.93228	1.92977	1.918	1.90035	1.88736	1.88348	1.88245	1.86931	1.85078	1.84881	1.86033	1.88305	1.92391	1.9619	1.98703	2.00495	2.02219	2.02027	2.00661	2.00295	2.00097	2.00682	2.04942	2.09821	2.12993	2.157	2.18105	2.19013	2.19545	2.19796	2.19323
4.9	1.86189	1.77738	1.70426	1.72299	1.76332	1.8538	1.9378	1.9781	1.98565	1.96628	1.89238	1.7952	1.73461	1.74039	1.77461	1.8385	1.89873	1.93283	1.93971	1.93719	1.92441	1.90675	1.89395	1.88996	1.88808	1.87207	1.85404	1.85311	1.8652	1.89102	1.93225	1.96953	1.99393	2.01128	2.02703	2.02137	2.00767	2.00467	2.00322	2.01418	2.05965	2.10737	2.13791	2.16414	2.18484	2.19325	2.19815	2.20031	2.19532
5	1.86667	1.78354	1.71345	1.73375	1.77963	1.87308	1.95323	1.99087	1.99735	1.97191	1.8945	1.79811	1.73964	1.74592	1.78313	1.84848	1.90746	1.94041	1.94703	1.94418	1.93064	1.91305	1.90044	1.89634	1.89277	1.87481	1.85756	1.85768	1.87046	1.8993	1.94062	1.97713	2.00079	2.01756	2.03082	2.02244	2.00897	2.00665	2.00594	2.02258	2.06978	2.11623	2.14559	2.17088	2.18847	2.19627	2.20076	2.20257	2.19737
5.1	1.87146	1.78941	1.72264	1.74447	1.79747	1.89155	1.96774	2.00287	2.00808	1.97619	1.89629	1.80106	1.74479	1.75168	1.79244	1.85847	1.91605	1.94784	1.95425	1.9508	1.9367	1.91925	1.90684	1.90263	1.89678	1.87765	1.86135	1.86254	1.87617	1.90783	1.94899	1.98468	2.00761	2.0238	2.03386	2.02358	2.01054	2.00893	2.00921	2.03171	2.07972	2.12475	2.15297	2.17715	2.19195	2.19919	2.20328	2.20475	2.19936
5.2	1.87626	1.79509	1.73187	1.75518	1.81606	1.90909	1.98133	2.01408	2.01774	1.97942	1.89785	1.80411	1.75012	1.75774	1.80235	1.8684	1.92448	1.95515	1.96136	1.95711	1.94262	1.92536	1.91317	1.90884	1.90035	1.88066	1.86548	1.86773	1.88243	1.91653	1.95734	1.99219	2.0144	2.02999	2.0364	2.02488	2.01243	2.01154	2.01317	2.04128	2.08939	2.13292	2.16002	2.18289	2.1953	2.20202	2.20572	2.20684	2.20132
5.3	1.88106	1.80069	1.74114	1.76591	1.83478	1.92559	1.994	2.0245	2.02619	1.98184	1.89933	1.80734	1.75566	1.76423	1.81265	1.87823	1.93276	1.96231	1.96836	1.96317	1.94843	1.93139	1.91941	1.91497	1.90367	1.88393	1.86997	1.87328	1.88936	1.92536	1.96566	1.99966	2.02116	2.03612	2.03866	2.02643	2.01468	2.01452	2.01798	2.05105	2.09872	2.14071	2.16673	2.18799	2.19854	2.20477	2.20807	2.20886	2.20327
5.4	1.88589	1.80628	1.75046	1.77671	1.8531	1.94098	2.00573	2.03414	2.03319	1.98371	1.90086	1.8108	1.76145	1.77131	1.82316	1.88788	1.94086	1.96934	1.97524	1.96901	1.95414	1.93735	1.92559	1.92103	1.90695	1.88754	1.87486	1.8792	1.89714	1.93424	1.97393	2.00707	2.02789	2.04218	2.04085	2.02833	2.01734	2.01789	2.0239	2.06081	2.10766	2.14811	2.17308	2.19227	2.20167	2.20743	2.21035	2.2108	2.20523
5.5	1.89073	1.81195	1.75983	1.78924	1.87061	1.95517	2.01652	2.04297	2.03842	1.98529	1.90258	1.81457	1.76752	1.77949	1.8337	1.8973	1.94877	1.97623	1.98184	1.9747	1.95979	1.94325	1.93171	1.9265	1.91035	1.89156	1.88019	1.88552	1.90566	1.94314	1.98212	2.01442	2.03459	2.04755	2.04316	2.03066	2.02046	2.02168	2.03116	2.07036	2.11614	2.1551	2.17907	2.19597	2.20471	2.21002	2.21256	2.21266	2.20733
5.6	1.89559	1.81776	1.76928	1.80405	1.88693	1.96809	2.02635	2.05101	2.04218	1.98681	1.90463	1.81871	1.77391	1.78881	1.8441	1.90643	1.95647	1.98298	1.98802	1.98028	1.9654	1.94911	1.93777	1.93119	1.91405	1.89608	1.88598	1.89225	1.91452	1.95198	1.99021	2.02171	2.04125	2.05201	2.04578	2.03351	2.02407	2.02592	2.03937	2.07954	2.12409	2.16164	2.18468	2.19952	2.20767	2.21254	2.21469	2.21445	2.2096
5.7	1.90048	1.8238	1.77879	1.81962	1.90173	1.97963	2.03518	2.05824	2.04505	1.98857	1.90719	1.82332	1.78065	1.79876	1.85418	1.9152	1.96394	1.98958	1.99391	1.98581	1.97099	1.95493	1.94377	1.93554	1.9182	1.90118	1.89228	1.89942	1.92357	1.9607	1.99817	2.02893	2.04789	2.05606	2.04891	2.03699	2.02823	2.03064	2.04797	2.08815	2.13146	2.16772	2.18989	2.20294	2.21055	2.215	2.21675	2.21616	2.21187
5.8	1.90541	1.83014	1.78839	1.83462	1.9147	1.98969	2.04296	2.06464	2.04759	1.99086	1.91047	1.82851	1.78777	1.80882	1.86375	1.92352	1.97115	1.99604	1.99964	1.99133	1.9766	1.96073	1.94972	1.93998	1.92299	1.90694	1.89913	1.90703	1.93263	1.96923	2.00596	2.03605	2.05449	2.06019	2.05273	2.04119	2.03299	2.03585	2.05645	2.09605	2.13816	2.1733	2.1947	2.20627	2.21339	2.2174	2.21875	2.2178	2.21402
5.9	1.91037	1.83687	1.79807	1.84784	1.92548	1.99809	2.04962	2.07021	2.05043	1.99401	1.91469	1.83443	1.79529	1.81847	1.8726	1.9313	1.97803	2.00235	2.00533	1.99693	1.98227	1.96654	1.95563	1.94492	1.92859	1.91345	1.90657	1.9151	1.94153	1.97751	2.01355	2.04307	2.06107	2.06489	2.05746	2.04625	2.03843	2.04158	2.06428	2.10303	2.14411	2.17834	2.19909	2.20953	2.21617	2.21975	2.2207	2.21937	2.21591
6	1.91536	1.84407	1.80784	1.85811	1.93369	2.00462	2.05501	2.07492	2.05423	1.9984	1.92014	1.8413	1.80323	1.82717	1.88053	1.93838	1.98451	2.00852	2.01112	2.00267	1.98805	1.97239	1.96149	1.95076	1.93517	1.92084	1.91467	1.92363	1.95008	1.98543	2.02087	2.04992	2.06762	2.07064	2.0633	2.05228	2.04463	2.04783	2.07098	2.10891	2.14919	2.18276	2.20304	2.21275	2.21893	2.22207	2.2226	2.22087	2.2174
6.1	1.92024	1.85115	1.81731	1.86632	1.94035	2.01006	2.05964	2.0788	2.0581	2.00261	1.92498	1.84695	1.81134	1.83524	1.88799	1.94518	1.99084	2.0144	2.01671	2.00812	1.99344	1.97774	1.96713	1.95689	1.94189	1.92817	1.92252	1.9325	1.95856	1.99336	2.02828	2.05692	2.07411	2.07699	2.06966	2.05872	2.0511	2.05438	2.07704	2.11431	2.15396	2.18702	2.20659	2.21577	2.22144	2.22411	2.22419	2.22227	2.21858
6.2	1.92487	1.85756	1.82612	1.87413	1.94677	2.01533	2.06411	2.08193	2.06086	2.00514	1.92746	1.84978	1.81935	1.84337	1.89559	1.95214	1.99732	2.01988	2.02177	2.01289	1.99801	1.98223	1.97239	1.96249	1.94787	1.93458	1.92943	1.94158	1.96731	2.00165	2.03609	2.06431	2.08053	2.08319	2.07582	2.0649	2.05732	2.06098	2.08325	2.11995	2.15902	2.19156	2.20981	2.2184	2.22351	2.22565	2.22528	2.22354	2.21961
6.3	1.92927	1.86343	1.83435	1.88154	1.95292	2.0204	2.06838	2.08437	2.06268	2.00628	1.92805	1.85084	1.82728	1.85152	1.90327	1.95922	2.00385	2.02501	2.02639	2.01709	2.00192	1.98618	1.97732	1.96764	1.95324	1.94028	1.93576	1.95082	1.97628	2.01022	2.04421	2.07191	2.08686	2.08927	2.08181	2.07089	2.0634	2.06763	2.08957	2.12578	2.16429	2.19622	2.2127	2.22068	2.22518	2.22677	2.22602	2.22469	2.2205
6.4	1.93347	1.86885	1.84205	1.88857	1.95881	2.02526	2.07243	2.08617	2.06367	2.00622	1.92713	1.85112	1.83516	1.85966	1.91102	1.96635	2.01035	2.02981	2.03063	2.02081	2.00531	1.98987	1.98194	1.97242	1.95811	1.94542	1.94182	1.9602	1.98543	2.01902	2.05254	2.07958	2.09312	2.09527	2.08767	2.07674	2.06943	2.07432	2.09598	2.13174	2.1697	2.2009	2.2153	2.22266	2.2265	2.22754	2.22652	2.22571	2.22126
6.5	1.93749	1.87392	1.84928	1.89522	1.96443	2.0299	2.07623	2.08738	2.06394	2.00515	1.92505	1.85152	1.84298	1.86779	1.91879	1.97351	2.01675	2.03431	2.03454	2.02413	2.00831	1.99357	1.9863	1.97688	1.96257	1.95016	1.94794	1.96971	1.99471	2.02798	2.06103	2.08719	2.09932	2.10117	2.09342	2.08249	2.0755	2.08104	2.10245	2.13781	2.1752	2.20549	2.21763	2.22435	2.22752	2.228	2.22693	2.22663	2.22191
6.6	1.94134	1.87872	1.85608	1.90154	1.9698	2.03433	2.07978	2.08805	2.06357	2.00322	1.92212	1.85297	1.85077	1.8759	1.92657	1.98065	2.023	2.03855	2.03817	2.02713	2.01104	1.99753	1.99043	1.98107	1.96671	1.95464	1.95439	1.97931	2.00409	2.03706	2.06958	2.09462	2.10545	2.10701	2.09908	2.08817	2.08169	2.08777	2.10895	2.14393	2.18073	2.20989	2.2197	2.22578	2.22826	2.22821	2.22736	2.22744	2.22245
6.7	1.94505	1.8833	1.86251	1.90754	1.97493	2.03854	2.08309	2.08824	2.06263	2.00055	1.91865	1.85634	1.85853	1.88399	1.93434	1.98776	2.02905	2.04256	2.04156	2.02986	2.01359	2.00199	1.99435	1.98504	1.9706	1.95898	1.96144	1.98898	2.01355	2.04621	2.07816	2.10176	2.11151	2.11278	2.10468	2.09383	2.08807	2.09452	2.11549	2.1501	2.18625	2.214	2.22153	2.22697	2.22875	2.22824	2.22794	2.22816	2.22289
6.8	1.94864	1.88775	1.86861	1.91326	1.97984	2.04254	2.08615	2.08797	2.06118	1.99729	1.91494	1.86249	1.86628	1.89206	1.94209	1.99481	2.03487	2.04637	2.04473	2.03239	2.01608	2.0072	1.99811	1.98882	1.9743	1.9633	1.96935	1.9987	2.02306	2.05541	2.0867	2.10849	2.11752	2.1185	2.11023	2.09949	2.0947	2.10127	2.12203	2.15628	2.19171	2.21774	2.22314	2.22794	2.22903	2.22813	2.22882	2.22879	2.22324
6.9	1.95211	1.8921	1.87442	1.91872	1.98453	2.04635	2.08842	2.08729	2.05929	1.99353	1.91129	1.87019	1.87403	1.90011	1.94982	2.00179	2.04022	2.05	2.04773	2.03475	2.0186	2.01244	2.00173	1.99246	1.97789	1.96771	1.97808	2.00846	2.0326	2.06462	2.09516	2.11493	2.12347	2.12417	2.11574	2.10517	2.10151	2.10802	2.12857	2.16244	2.19709	2.22093	2.22455	2.22872	2.22912	2.22792	2.22979	2.22933	2.2235
7	1.9555	1.89641	1.87997	1.92396	1.98903	2.04996	2.08958	2.08625	2.05699	1.9894	1.90803	1.87776	1.88179	1.90815	1.95753	2.00869	2.04503	2.05348	2.05059	2.03701	2.02124	2.017	2.00525	1.99599	1.9814	1.97232	1.98731	2.01823	2.04215	2.07381	2.10348	2.12124	2.12937	2.12979	2.12122	2.1109	2.10836	2.11476	2.13511	2.16858	2.20233	2.22357	2.22578	2.22932	2.22906	2.22769	2.23063	2.2298	2.22369
7.1	1.95881	1.90073	1.88531	1.929	1.99335	2.05341	2.08987	2.08488	2.05435	1.98501	1.90548	1.88523	1.88956	1.91619	1.96521	2.01549	2.04943	2.05683	2.05333	2.03921	2.02412	2.02107	2.00868	1.99945	1.9849	1.97724	1.99687	2.028	2.05169	2.08295	2.11164	2.12746	2.13522	2.13537	2.12668	2.11671	2.11524	2.12149	2.14163	2.17468	2.20742	2.22579	2.22684	2.22976	2.22886	2.22747	2.23135	2.23019	2.2238
7.2	1.96207	1.90511	1.89046	1.93386	1.99752	2.0567	2.08948	2.08322	2.05141	1.98047	1.904	1.89267	1.89736	1.92423	1.97285	2.02218	2.05351	2.06007	2.05598	2.0414	2.02731	2.02478	2.01205	2.00286	1.98845	1.98257	2.00667	2.03776	2.06121	2.09203	2.11959	2.13359	2.14102	2.14092	2.13214	2.12262	2.12212	2.1282	2.14812	2.18071	2.21231	2.22765	2.22776	2.23006	2.22855	2.22734	2.23197	2.23052	2.22385
7.3	1.96529	1.90957	1.89546	1.93859	2.00155	2.05985	2.08853	2.08132	2.04824	1.97592	1.90394	1.90009	1.90519	1.93228	1.98046	2.02877	2.05735	2.06324	2.05857	2.04361	2.03093	2.02823	2.0154	2.00625	1.99209	1.98842	2.01662	2.04748	2.07068	2.10102	2.12728	2.13965	2.14678	2.14643	2.13761	2.12865	2.129	2.13488	2.15459	2.18667	2.21698	2.22923	2.22854	2.23022	2.22818	2.22734	2.23251	2.23079	2.22385
7.4	1.96848	1.91417	1.90034	1.94319	2.00546	2.06289	2.08715	2.07922	2.04487	1.97148	1.90568	1.90753	1.91307	1.94033	1.98805	2.03524	2.06101	2.06635	2.06112	2.04591	2.03508	2.03151	2.01874	2.00966	1.99587	1.9949	2.02666	2.05716	2.08011	2.10991	2.13469	2.14564	2.15249	2.15191	2.14308	2.13481	2.13585	2.14154	2.16101	2.19253	2.22138	2.23057	2.2292	2.23028	2.22775	2.22755	2.23297	2.23101	2.22379
7.5	1.97166	1.91894	1.90512	1.94771	2.00927	2.06583	2.08541	2.07695	2.04136	1.96728	1.90958	1.91499	1.92098	1.94841	1.9956	2.04158	2.06454	2.06942	2.06367	2.04833	2.03985	2.03466	2.0221	2.01311	1.99985	2.0021	2.03675	2.06679	2.08947	2.11866	2.14176	2.15157	2.15817	2.15737	2.14858	2.14114	2.14268	2.14816	2.16739	2.1983	2.22549	2.23172	2.22975	2.23025	2.2273	2.22803	2.23338	2.23119	2.22369
7.6	1.97484	1.92392	1.90985	1.95215	2.01301	2.06872	2.0834	2.07456	2.03777	1.96349	1.91603	1.92249	1.92895	1.9565	2.00312	2.04781	2.06797	2.07248	2.06622	2.05092	2.04536	2.03775	2.02551	2.01664	2.00408	2.01015	2.04686	2.07636	2.09876	2.12728	2.14846	2.15744	2.1638	2.1628	2.1541	2.14765	2.14948	2.15474	2.17372	2.20394	2.22926	2.2327	2.23022	2.23014	2.22686	2.22886	2.23373	2.23132	2.22355
7.7	1.97804	1.92915	1.91453	1.95655	2.01669	2.07098	2.08117	2.0721	2.03415	1.96027	1.9238	1.93005	1.93698	1.96462	2.01062	2.05368	2.07135	2.07554	2.06881	2.05373	2.05093	2.04081	2.02899	2.02025	2.00861	2.01892	2.05694	2.08585	2.10796	2.13573	2.15489	2.16327	2.1694	2.16821	2.15966	2.15428	2.15623	2.16128	2.18	2.20946	2.23256	2.23354	2.23062	2.22998	2.22646	2.22983	2.23404	2.23142	2.22338
7.8	1.98127	1.93467	1.91921	1.96093	2.02034	2.0722	2.0788	2.06959	2.03057	1.95779	1.93147	1.93767	1.94506	1.97277	2.01808	2.05907	2.0747	2.07864	2.07147	2.05681	2.0559	2.04389	2.03256	2.024	2.01349	2.02814	2.06698	2.09526	2.11706	2.14399	2.1612	2.16904	2.17497	2.17361	2.16527	2.16092	2.16294	2.16777	2.18621	2.21483	2.23534	2.23428	2.23097	2.22977	2.22615	2.23067	2.23431	2.23149	2.22319
7.9	1.98454	1.94052	1.9239	1.96531	2.02397	2.07261	2.07635	2.0671	2.02708	1.95625	1.93909	1.94536	1.95322	1.98095	2.02552	2.06409	2.07805	2.08177	2.07421	2.06022	2.06041	2.04701	2.03623	2.02789	2.01878	2.03769	2.07696	2.10458	2.12607	2.15206	2.1674	2.17478	2.18051	2.17899	2.17093	2.16756	2.16959	2.17421	2.19236	2.22003	2.23769	2.23493	2.23127	2.22955	2.22595	2.23142	2.23456	2.23154	2.22298
8	1.98787	1.94674	1.92863	1.96972	2.02761	2.07238	2.07387	2.06466	2.02377	1.95588	1.9467	1.95313	1.96144	1.98917	2.03293	2.06884	2.08143	2.08498	2.07706	2.06401	2.06459	2.05022	2.04004	2.03196	2.02454	2.04749	2.08687	2.1138	2.13496	2.1599	2.17351	2.18048	2.18601	2.18436	2.17667	2.17419	2.17619	2.18059	2.19844	2.22505	2.23969	2.23551	2.23155	2.22931	2.22591	2.23209	2.23478	2.23157	2.22277
8.1	1.99128	1.95292	1.93341	1.97416	2.03128	2.07166	2.07142	2.06233	2.02068	1.95689	1.9543	1.96098	1.96973	1.99743	2.04031	2.07338	2.08487	2.08827	2.08004	2.06825	2.06852	2.05353	2.044	2.03623	2.03084	2.05746	2.09668	2.12292	2.14372	2.1675	2.17954	2.18614	2.19149	2.18972	2.18248	2.18079	2.18273	2.18692	2.20444	2.22987	2.24142	2.23605	2.23181	2.22909	2.22607	2.23271	2.235	2.23159	2.22255
8.2	1.99476	1.95869	1.93828	1.97867	2.035	2.07059	2.06905	2.06014	2.01792	1.95956	1.96194	1.96892	1.9781	2.00572	2.04765	2.07778	2.08838	2.09165	2.08319	2.07301	2.07229	2.05699	2.04813	2.04072	2.03775	2.06754	2.10639	2.13193	2.15237	2.17482	2.1855	2.19176	2.19694	2.19508	2.18838	2.18735	2.1892	2.19319	2.21036	2.23447	2.24291	2.23657	2.23208	2.22891	2.2265	2.23327	2.2352	2.23161	2.22234
8.3	1.99833	1.96414	1.94325	1.98326	2.0388	2.06927	2.06682	2.05815	2.01554	1.96414	1.96963	1.97695	1.98655	2.01406	2.05496	2.08211	2.092	2.09516	2.08651	2.07836	2.07597	2.0606	2.05245	2.04547	2.04533	2.07767	2.11599	2.14082	2.16087	2.18184	2.19139	2.19736	2.20237	2.20043	2.1944	2.19386	2.19561	2.19939	2.21619	2.2388	2.24422	2.23708	2.23237	2.22878	2.22725	2.23381	2.23541	2.23163	2.22215
8.4	2.00201	1.96935	1.94835	1.98794	2.04269	2.06783	2.06479	2.0564	2.01366	1.97094	1.97737	1.98507	1.99507	2.02245	2.06222	2.08641	2.09573	2.0988	2.09005	2.0844	2.07962	2.0644	2.05697	2.0505	2.0537	2.08782	2.12546	2.14959	2.16923	2.18852	2.19723	2.20292	2.20778	2.20578	2.20055	2.20031	2.20195	2.20554	2.22193	2.24285	2.2454	2.23761	2.23269	2.22872	2.22839	2.23433	2.23562	2.23166	2.22198
8.5	2.0058	1.97438	1.95358	1.99275	2.04607	2.06634	2.06301	2.05495	2.01236	1.97892	1.98519	1.99329	2.00368	2.03087	2.06919	2.09072	2.0996	2.10259	2.09382	2.0905	2.08329	2.0684	2.06172	2.05583	2.06271	2.09795	2.13481	2.15824	2.17744	2.19494	2.20302	2.20846	2.21316	2.21114	2.20677	2.20671	2.20821	2.21161	2.22757	2.24645	2.24648	2.23817	2.23307	2.22877	2.2297	2.23485	2.23585	2.2317	2.22184
8.6	2.00972	1.97929	1.95897	1.99769	2.04851	2.06492	2.06153	2.05385	2.01176	1.98684	1.99309	2.00161	2.01236	2.03934	2.07574	2.09509	2.10362	2.10655	2.09786	2.09608	2.08704	2.07262	2.0667	2.0615	2.07213	2.10803	2.14403	2.16677	2.18548	2.20125	2.20876	2.21397	2.21852	2.21651	2.21299	2.21303	2.2144	2.21761	2.23309	2.24956	2.24751	2.23877	2.23351	2.22894	2.23091	2.23537	2.2361	2.23176	2.22174
8.7	2.01377	1.98415	1.96453	2.00278	2.05023	2.06365	2.06041	2.05314	2.01197	1.99473	2.00108	2.01003	2.02113	2.04785	2.08197	2.09955	2.10782	2.11069	2.10219	2.10126	2.09091	2.07709	2.07192	2.06753	2.08184	2.11803	2.1531	2.17516	2.19334	2.20744	2.21447	2.21947	2.22387	2.2219	2.21919	2.21929	2.22052	2.22354	2.2385	2.25228	2.2485	2.23944	2.23402	2.22927	2.23205	2.2359	2.23638	2.23185	2.2217
8.8	2.01796	1.98899	1.97029	2.00803	2.05146	2.06261	2.0597	2.05288	2.01314	2.00263	2.00917	2.01854	2.02998	2.05639	2.08798	2.10413	2.1122	2.11502	2.10687	2.10617	2.09494	2.08182	2.07741	2.07397	2.09176	2.12792	2.16203	2.18342	2.20102	2.21354	2.22014	2.22494	2.22919	2.22732	2.22536	2.22547	2.22655	2.2294	2.24377	2.25469	2.24951	2.24019	2.23463	2.22978	2.23316	2.23647	2.23669	2.23197	2.22173
8.9	2.02231	1.99386	1.97624	2.01347	2.05239	2.06188	2.05946	2.0531	2.01542	2.01056	2.01736	2.02716	2.03891	2.06497	2.09387	2.10886	2.11679	2.11956	2.11192	2.11091	2.09916	2.08682	2.08317	2.08087	2.10182	2.1377	2.17081	2.19154	2.20849	2.21957	2.22578	2.23039	2.23451	2.23277	2.23148	2.23157	2.23251	2.23518	2.24889	2.25687	2.25054	2.24105	2.23535	2.23052	2.23424	2.23707	2.23704	2.23213	2.22184
9	2.02681	1.9988	1.98241	2.01909	2.0532	2.06156	2.05973	2.05386	2.01902	2.01855	2.02566	2.03587	2.04792	2.07357	2.0997	2.11378	2.12159	2.12431	2.11742	2.11557	2.10361	2.09211	2.08921	2.08826	2.11193	2.14734	2.17944	2.19952	2.21573	2.22553	2.2314	2.23582	2.2398	2.23827	2.23754	2.23758	2.23838	2.24089	2.25383	2.2589	2.25165	2.24201	2.23619	2.23153	2.23532	2.23771	2.23744	2.23233	2.22205
9.1	2.03148	2.00386	1.9888	2.02492	2.05406	2.06172	2.06057	2.0552	2.0242	2.0266	2.03406	2.04468	2.05701	2.08218	2.10556	2.1189	2.12662	2.12929	2.12343	2.12025	2.10832	2.0977	2.09554	2.09624	2.12206	2.15683	2.18791	2.20736	2.2227	2.23143	2.23699	2.24124	2.24509	2.24383	2.24353	2.24351	2.24417	2.24651	2.25856	2.26082	2.25285	2.24312	2.23717	2.23288	2.23641	2.23842	2.23789	2.23258	2.22239
9.2	2.03632	2.00907	1.99544	2.03096	2.05511	2.06243	2.06202	2.05716	2.03129	2.03473	2.04258	2.05359	2.06619	2.09077	2.1115	2.12425	2.13189	2.13451	2.13006	2.12502	2.11333	2.10361	2.10216	2.10492	2.13213	2.16616	2.19622	2.21506	2.22935	2.23729	2.24257	2.24665	2.25036	2.2495	2.24945	2.24936	2.24987	2.25206	2.26304	2.26272	2.25417	2.24437	2.2383	2.23465	2.23755	2.23918	2.2384	2.23289	2.2229
9.3	2.04134	2.01446	2.00231	2.03658	2.05652	2.06377	2.06413	2.05978	2.03947	2.04297	2.0512	2.06259	2.07544	2.09912	2.11758	2.12986	2.13742	2.13997	2.13675	2.12995	2.11866	2.10983	2.10909	2.1142	2.14212	2.1753	2.20438	2.22261	2.23575	2.24311	2.24814	2.25205	2.25561	2.25522	2.25529	2.2551	2.25548	2.25752	2.26708	2.26465	2.25564	2.24578	2.23959	2.23663	2.23874	2.24003	2.23898	2.23326	2.22336
9.4	2.04655	2.02008	2.00944	2.04139	2.05843	2.06582	2.06693	2.06309	2.04761	2.05131	2.05994	2.07169	2.08477	2.10709	2.12386	2.13573	2.14321	2.14569	2.143	2.13511	2.12434	2.1164	2.11632	2.12381	2.15196	2.18426	2.21236	2.23002	2.24204	2.24891	2.25369	2.25743	2.26086	2.26092	2.26104	2.26076	2.26101	2.2629	2.27069	2.26666	2.2573	2.24738	2.24107	2.23855	2.24001	2.24096	2.23964	2.2337	2.22361
9.5	2.05194	2.02594	2.01682	2.04582	2.06098	2.06863	2.07048	2.06712	2.05577	2.05976	2.06879	2.08088	2.09417	2.11488	2.13038	2.14191	2.14927	2.15166	2.14901	2.14058	2.1304	2.1233	2.12386	2.13361	2.16163	2.19301	2.22019	2.23728	2.24823	2.2547	2.25925	2.26281	2.2661	2.26658	2.2667	2.26631	2.26644	2.2682	2.27402	2.26882	2.25918	2.24919	2.24273	2.24045	2.24137	2.24198	2.24038	2.23421	2.22373
9.6	2.05753	2.03209	2.02447	2.05024	2.0643	2.0723	2.0748	2.07189	2.06399	2.06834	2.07775	2.09016	2.10365	2.12263	2.13718	2.14839	2.15562	2.15791	2.15497	2.1464	2.13686	2.13056	2.1317	2.14348	2.17109	2.20154	2.22784	2.24439	2.25436	2.26048	2.2648	2.26819	2.27133	2.27218	2.27225	2.27177	2.27179	2.27341	2.27723	2.27118	2.2613	2.25121	2.24459	2.24238	2.24283	2.24312	2.24122	2.2348	2.2238
9.7	2.06331	2.03855	2.03239	2.05502	2.06853	2.07687	2.07993	2.07743	2.07229	2.07705	2.08683	2.09952	2.1132	2.13048	2.14433	2.15522	2.16226	2.16442	2.16106	2.15265	2.14375	2.13818	2.13986	2.15327	2.18029	2.20985	2.23531	2.25136	2.26045	2.26626	2.27036	2.27356	2.27655	2.27769	2.2777	2.27713	2.27704	2.27853	2.28045	2.2738	2.2637	2.25348	2.24667	2.24438	2.24442	2.24437	2.24215	2.23548	2.2239
9.8	2.0693	2.04536	2.04057	2.06049	2.0738	2.08241	2.0859	2.08375	2.0807	2.08588	2.09601	2.10897	2.12282	2.13857	2.15185	2.1624	2.1692	2.1712	2.16744	2.15939	2.1511	2.14618	2.14832	2.16289	2.18921	2.21792	2.24261	2.25817	2.26652	2.27205	2.27594	2.27894	2.28176	2.28311	2.28304	2.28237	2.28219	2.28357	2.28384	2.27675	2.26641	2.25601	2.24898	2.24649	2.24615	2.24575	2.2432	2.23624	2.22412
9.9	2.07548	2.05254	2.04902	2.06697	2.08022	2.08898	2.09274	2.09086	2.08926	2.09486	2.1053	2.11849	2.13251	2.14701	2.15979	2.16996	2.17647	2.17826	2.17428	2.16668	2.15894	2.15455	2.15709	2.17222	2.19781	2.22572	2.24973	2.26483	2.2726	2.27787	2.28153	2.28433	2.28697	2.28841	2.28826	2.28752	2.28724	2.28852	2.28752	2.28009	2.26949	2.25883	2.25152	2.24875	2.24804	2.24728	2.24437	2.23711	2.22454
10	2.08187	2.06014	2.05775	2.07478	2.0879	2.09665	2.10048	2.09875	2.09798	2.10398	2.1147	2.12809	2.14226	2.15593	2.16819	2.17791	2.18407	2.18559	2.18174	2.17457	2.1673	2.16334	2.16616	2.18116	2.20604	2.23324	2.25665	2.27134	2.27871	2.28372	2.28715	2.28974	2.29217	2.29359	2.29336	2.29255	2.2922	2.29337	2.29166	2.28388	2.27296	2.26198	2.25431	2.25119	2.2501	2.24897	2.24569	2.23807	2.22525
10.1	2.08869	2.06834	2.06795	2.08472	2.09781	2.1066	2.1105	2.10737	2.10709	2.11343	2.12437	2.13791	2.1528	2.16595	2.17781	2.18719	2.19302	2.19332	2.18969	2.18289	2.17601	2.17241	2.17632	2.19102	2.21545	2.24214	2.26501	2.27744	2.28433	2.28895	2.29202	2.2943	2.29763	2.29902	2.2988	2.298	2.29765	2.29863	2.29655	2.28854	2.27744	2.26622	2.25787	2.25452	2.25327	2.25196	2.24842	2.23926	2.2263
10.2	2.09617	2.07732	2.08058	2.0971	2.11039	2.11939	2.12295	2.11664	2.11678	2.12341	2.1345	2.14815	2.16469	2.17744	2.1891	2.19827	2.20351	2.20152	2.198	2.19147	2.18495	2.18175	2.18816	2.20278	2.2271	2.2534	2.27519	2.28293	2.28911	2.29312	2.29567	2.29782	2.30356	2.30501	2.30492	2.30425	2.30378	2.30466	2.3023	2.29428	2.28319	2.2716	2.26259	2.25918	2.25813	2.25688	2.2527	2.24075	2.22767
10.3	2.10432	2.08709	2.09526	2.1115	2.12507	2.13416	2.13616	2.12651	2.12704	2.13391	2.14509	2.15894	2.17771	2.19011	2.20167	2.21058	2.21442	2.21015	2.20668	2.20038	2.19421	2.19151	2.20136	2.21597	2.24033	2.26607	2.28543	2.2879	2.29326	2.2965	2.2985	2.30128	2.30988	2.31144	2.31156	2.31104	2.31	2.31134	2.30876	2.30085	2.28982	2.27706	2.26828	2.26491	2.26423	2.263	2.2569	2.2425	2.2293
10.4	2.11313	2.09767	2.11161	2.12752	2.14133	2.15014	2.14855	2.13698	2.13785	2.14489	2.15615	2.17043	2.19167	2.20372	2.2152	2.22363	2.22469	2.21919	2.21573	2.20963	2.20384	2.20177	2.21562	2.23024	2.25461	2.27938	2.29414	2.29244	2.29692	2.2993	2.3009	2.30565	2.31652	2.31822	2.3186	2.31812	2.31566	2.31853	2.31578	2.30805	2.29693	2.28145	2.27476	2.27146	2.2712	2.26966	2.25938	2.24445	2.23114
10.5	2.12259	2.10906	2.12928	2.14482	2.15872	2.16665	2.16	2.14799	2.14917	2.15634	2.1677	2.1836	2.20635	2.21805	2.2294	2.23697	2.23439	2.22859	2.22514	2.21924	2.21385	2.21403	2.23068	2.24526	2.26949	2.29263	2.30081	2.29663	2.30019	2.3017	2.30324	2.31136	2.32342	2.32528	2.32591	2.32527	2.32176	2.32611	2.32321	2.31567	2.30409	2.28626	2.28184	2.27862	2.27871	2.27623	2.26085	2.24654	2.23314
10.6	2.13268	2.12126	2.14794	2.16305	2.17681	2.18301	2.17158	2.15953	2.16098	2.16825	2.17977	2.19857	2.22158	2.23293	2.24402	2.25016	2.24432	2.23833	2.23489	2.22919	2.22425	2.22868	2.24629	2.26077	2.28461	2.30519	2.30638	2.30053	2.30317	2.30387	2.30589	2.31785	2.33052	2.33253	2.33338	2.33222	2.32915	2.33396	2.33094	2.32351	2.31088	2.29292	2.28936	2.28621	2.28645	2.28209	2.26289	2.24872	2.23523
10.7	2.1434	2.13431	2.16728	2.18193	2.19524	2.19861	2.18341	2.17155	2.17324	2.1806	2.19239	2.21464	2.23721	2.24818	2.25882	2.26278	2.25447	2.24835	2.24494	2.23946	2.235	2.24467	2.26222	2.27654	2.29963	2.31646	2.31126	2.30423	2.30595	2.30597	2.30927	2.32481	2.33774	2.33991	2.34089	2.33872	2.33726	2.34197	2.33884	2.33138	2.31679	2.30063	2.29714	2.29403	2.29412	2.28654	2.26522	2.25094	2.23736
10.8	2.15472	2.1482	2.18705	2.20119	2.21367	2.21277	2.19553	2.18401	2.18593	2.19337	2.20562	2.23134	2.25307	2.26365	2.27359	2.27436	2.26482	2.25864	2.25526	2.25003	2.24609	2.26135	2.27828	2.29235	2.31425	2.32577	2.31568	2.30779	2.30861	2.30818	2.31387	2.33207	2.34503	2.34735	2.34831	2.34444	2.34575	2.35003	2.34679	2.33906	2.32124	2.30891	2.30503	2.30192	2.30142	2.28881	2.26768	2.25314	2.23948
10.9	2.16663	2.163	2.20703	2.2206	2.23176	2.22589	2.20795	2.1969	2.199	2.20655	2.22028	2.2484	2.26904	2.2792	2.28812	2.28528	2.27535	2.26917	2.26583	2.26088	2.25883	2.27833	2.29429	2.30803	2.32816	2.33313	2.31982	2.31127	2.31124	2.31068	2.31974	2.33951	2.35234	2.35479	2.35554	2.35051	2.35438	2.35805	2.35467	2.34633	2.32594	2.31742	2.31289	2.3097	2.30803	2.29006	2.27015	2.25529	2.24151
11	2.17909	2.17874	2.22702	2.23997	2.24919	2.23889	2.22068	2.21017	2.21245	2.22016	2.23656	2.26559	2.28501	2.29471	2.30216	2.29626	2.28604	2.27989	2.27661	2.27197	2.27375	2.2953	2.31011	2.3234	2.34105	2.33936	2.32378	2.31475	2.31391	2.31371	2.32637	2.34705	2.35962	2.36218	2.36241	2.35784	2.363	2.36593	2.36239	2.35293	2.33241	2.32593	2.32059	2.31722	2.31357	2.29188	2.27257	2.25732	2.24341
11.1	2.19208	2.19634	2.24686	2.2591	2.26558	2.25186	2.23369	2.22378	2.22623	2.23418	2.25382	2.28275	2.30088	2.31006	2.31547	2.30727	2.29686	2.29079	2.28759	2.28326	2.28993	2.31205	2.3256	2.33832	2.35253	2.3448	2.32768	2.31828	2.31671	2.31756	2.33352	2.35459	2.36682	2.36944	2.36876	2.36588	2.37147	2.3736	2.36984	2.35852	2.33988	2.33424	2.328	2.32432	2.31758	2.29398	2.27486	2.25919	2.24511
11.2	2.20557	2.21594	2.26642	2.27783	2.28049	2.26485	2.24698	2.23772	2.24031	2.24867	2.27162	2.29975	2.31657	2.32514	2.32772	2.3183	2.30781	2.30184	2.29872	2.29474	2.30669	2.32841	2.34066	2.35264	2.36212	2.34974	2.33159	2.32193	2.31974	2.32259	2.341	2.36207	2.37389	2.37651	2.37432	2.37425	2.37967	2.38096	2.37689	2.36265	2.34781	2.34219	2.335	2.33083	2.31944	2.29616	2.27695	2.26086	2.24654
11.3	2.21954	2.23663	2.28559	2.29601	2.29428	2.27791	2.26053	2.25193	2.25469	2.26435	2.2896	2.31649	2.332	2.33984	2.33926	2.32936	2.31885	2.31301	2.31	2.3076	2.32356	2.34425	2.3552	2.3662	2.36984	2.35437	2.3356	2.32575	2.32312	2.32884	2.34868	2.36945	2.3808	2.38333	2.38019	2.38267	2.38753	2.38796	2.38341	2.36694	2.35578	2.34966	2.3415	2.33655	2.3203	2.29827	2.27879	2.26227	2.24762
11.4	2.23394	2.25777	2.30427	2.31345	2.30777	2.29106	2.27432	2.26641	2.26934	2.28141	2.30751	2.33289	2.3471	2.35403	2.35069	2.34043	2.32998	2.32428	2.32139	2.32232	2.34018	2.35946	2.36914	2.37881	2.37645	2.35886	2.33977	2.3298	2.32697	2.33584	2.35643	2.37666	2.3875	2.3898	2.38717	2.39089	2.39494	2.39452	2.38926	2.37272	2.3635	2.35651	2.34737	2.34126	2.32162	2.30019	2.28033	2.26338	2.24824
11.5	2.24876	2.27886	2.32238	2.32992	2.32108	2.30435	2.28834	2.28111	2.28425	2.2992	2.32514	2.34886	2.36183	2.36754	2.36202	2.35152	2.34118	2.33563	2.33287	2.33796	2.35629	2.37394	2.38239	2.39019	2.38234	2.36337	2.34419	2.33414	2.33151	2.34332	2.36413	2.38366	2.39397	2.3958	2.39468	2.39875	2.40183	2.40057	2.39419	2.37921	2.37069	2.36264	2.35252	2.34458	2.3231	2.30182	2.28152	2.26413	2.24827
11.6	2.26396	2.2995	2.33988	2.34502	2.33431	2.31781	2.30258	2.296	2.29944	2.31721	2.34232	2.36436	2.37614	2.38008	2.37328	2.36264	2.35244	2.34704	2.34443	2.35381	2.37166	2.38763	2.39491	2.39987	2.38785	2.36805	2.3489	2.33881	2.33708	2.35107	2.37169	2.39041	2.40015	2.4011	2.40226	2.40607	2.40814	2.40606	2.39782	2.38578	2.37715	2.36794	2.35686	2.34592	2.32449	2.30308	2.28231	2.2645	2.24745
11.7	2.2795	2.31938	2.35671	2.35896	2.34757	2.33148	2.31702	2.31107	2.31563	2.33499	2.3589	2.37932	2.39	2.39185	2.3845	2.3738	2.36375	2.35849	2.35717	2.36926	2.3861	2.40044	2.40664	2.40774	2.39329	2.37304	2.354	2.34387	2.34382	2.35886	2.37899	2.39685	2.40603	2.40665	2.40953	2.41273	2.41379	2.41092	2.4015	2.39191	2.38267	2.3723	2.36029	2.34623	2.32561	2.30389	2.28265	2.26441	2.24658
11.8	2.29535	2.33824	2.37282	2.37256	2.361	2.34541	2.33168	2.32629	2.33273	2.35216	2.37474	2.39368	2.40335	2.40343	2.39575	2.38504	2.37511	2.36997	2.3711	2.38382	2.39944	2.41231	2.41752	2.41472	2.39898	2.3785	2.35955	2.34935	2.35117	2.36644	2.38593	2.40294	2.41157	2.41292	2.41615	2.41858	2.4187	2.41509	2.40609	2.39714	2.38708	2.37562	2.3627	2.34677	2.32627	2.30417	2.28248	2.26383	2.24624
11.9	2.31149	2.35581	2.3882	2.38615	2.37474	2.35968	2.34657	2.34162	2.34967	2.36838	2.38967	2.40737	2.41619	2.41495	2.4071	2.39641	2.38655	2.38146	2.3848	2.39702	2.41147	2.42315	2.42751	2.42159	2.40525	2.38463	2.36566	2.3553	2.35859	2.37356	2.39236	2.40862	2.41674	2.41894	2.42179	2.42347	2.42279	2.41851	2.41034	2.40106	2.39015	2.37775	2.364	2.34705	2.32633	2.30384	2.28175	2.26271	2.24574
12	2.32789	2.3718	2.4028	2.40008	2.38898	2.3744	2.36176	2.35707	2.36548	2.38326	2.4035	2.42028	2.42848	2.4266	2.41865	2.40797	2.39811	2.39294	2.39696	2.4084	2.42196	2.43281	2.43657	2.42911	2.41247	2.39165	2.37247	2.36176	2.36546	2.37993	2.39813	2.41381	2.42151	2.42384	2.42613	2.42721	2.42594	2.42112	2.41312	2.40323	2.39164	2.37853	2.36407	2.34667	2.32566	2.30283	2.28038	2.26099	2.24444
12.1	2.34519	2.3882	2.41724	2.4145	2.40376	2.38971	2.37754	2.37277	2.38085	2.39796	2.41745	2.43354	2.44028	2.43805	2.42994	2.41917	2.40925	2.40421	2.40781	2.41859	2.43143	2.44165	2.44461	2.43648	2.41925	2.3979	2.37822	2.36817	2.3715	2.38541	2.40299	2.41812	2.42546	2.42713	2.42873	2.42913	2.42725	2.4226	2.4139	2.40324	2.39083	2.37694	2.36252	2.34456	2.32285	2.29925	2.27613	2.25836	2.24176
12.2	2.3638	2.40654	2.43207	2.42924	2.41892	2.40549	2.3937	2.38882	2.39684	2.41356	2.43244	2.44755	2.45169	2.44901	2.44059	2.42966	2.41981	2.41511	2.41839	2.42853	2.44065	2.45026	2.45169	2.44262	2.42437	2.40215	2.38239	2.37404	2.37697	2.39019	2.40703	2.42174	2.4283	2.42909	2.42968	2.42912	2.42693	2.42277	2.41313	2.40126	2.38767	2.37333	2.35915	2.34019	2.31703	2.29201	2.26869	2.25466	2.23778
12.3	2.38335	2.426	2.44713	2.44421	2.43435	2.42153	2.40963	2.40508	2.41315	2.42965	2.44787	2.46127	2.46277	2.45959	2.45079	2.43972	2.43038	2.42571	2.42871	2.43824	2.44964	2.45886	2.45799	2.44785	2.42834	2.40527	2.38688	2.37949	2.38199	2.39444	2.41052	2.42547	2.4302	2.42998	2.42933	2.42781	2.42654	2.4218	2.41106	2.39769	2.38287	2.36956	2.35415	2.33389	2.30876	2.28217	2.26103	2.25	2.23269
12.4	2.4035	2.44591	2.46233	2.45932	2.44991	2.43758	2.42462	2.42143	2.42959	2.44591	2.4633	2.47381	2.47356	2.46988	2.46069	2.44959	2.44142	2.43607	2.43881	2.44774	2.45848	2.46776	2.46367	2.45241	2.43155	2.40798	2.39351	2.38465	2.38667	2.39831	2.41375	2.43026	2.43131	2.43	2.42799	2.42576	2.42776	2.41984	2.40788	2.39285	2.37708	2.36766	2.3477	2.32592	2.29848	2.27072	2.25647	2.24451	2.22667
12.5	2.42396	2.46579	2.47754	2.47446	2.46548	2.45339	2.4395	2.43779	2.44604	2.46213	2.47835	2.4852	2.48411	2.47995	2.4704	2.45948	2.45245	2.44625	2.44874	2.45709	2.46729	2.47581	2.46888	2.4565	2.43435	2.41098	2.40091	2.38961	2.39114	2.40194	2.41708	2.43447	2.43176	2.42932	2.42594	2.42358	2.4288	2.41702	2.40378	2.38705	2.37102	2.36522	2.33997	2.3165	2.28662	2.25878	2.25322	2.23832	2.21987
12.6	2.4445	2.48521	2.49269	2.48955	2.48093	2.46872	2.45507	2.45406	2.46237	2.47813	2.49271	2.49613	2.49445	2.48983	2.48001	2.46954	2.46292	2.4563	2.45853	2.46633	2.47618	2.48233	2.47375	2.46027	2.43704	2.41495	2.40711	2.39449	2.3955	2.40551	2.42088	2.43665	2.43171	2.4281	2.42346	2.42196	2.42758	2.41349	2.39891	2.38059	2.3655	2.35959	2.33112	2.30582	2.2736	2.24768	2.24791	2.23156	2.21246
12.7	2.46491	2.50383	2.50768	2.5045	2.49615	2.48326	2.47088	2.47016	2.4785	2.49376	2.5061	2.50673	2.50463	2.49959	2.4896	2.47995	2.47307	2.46626	2.46824	2.47553	2.48533	2.48799	2.47841	2.4639	2.43992	2.42061	2.41271	2.39939	2.39987	2.4092	2.42562	2.43761	2.43129	2.42651	2.42083	2.42168	2.42493	2.4094	2.39345	2.3738	2.3615	2.35188	2.32133	2.29412	2.25992	2.23906	2.24134	2.22437	2.2046
12.8	2.48501	2.52131	2.52246	2.51924	2.51102	2.49668	2.48669	2.48603	2.49435	2.50888	2.5182	2.5171	2.51467	2.50925	2.49924	2.49086	2.48302	2.47619	2.47791	2.48476	2.49494	2.49317	2.483	2.46752	2.44331	2.42875	2.41804	2.40441	2.40434	2.41319	2.4319	2.43784	2.43065	2.4247	2.41839	2.42369	2.42136	2.40489	2.38757	2.36708	2.3602	2.34271	2.31081	2.28161	2.2462	2.23497	2.23399	2.21689	2.19645
12.9	2.50467	2.53734	2.53695	2.53369	2.52539	2.50994	2.50234	2.50162	2.50986	2.52337	2.52929	2.52731	2.5246	2.51885	2.509	2.50174	2.49288	2.48611	2.48758	2.4941	2.50385	2.49814	2.48764	2.47131	2.44753	2.43755	2.42333	2.40963	2.40903	2.41773	2.43764	2.43766	2.42991	2.42283	2.41652	2.42561	2.41718	2.40012	2.38146	2.36088	2.3585	2.33255	2.29974	2.26857	2.23323	2.23239	2.22618	2.20929	2.18823
13	2.52377	2.55154	2.55112	2.54781	2.53913	2.52389	2.51772	2.51689	2.52498	2.5371	2.53998	2.53738	2.53446	2.52843	2.51896	2.51212	2.5027	2.49607	2.49729	2.50366	2.51126	2.5031	2.49243	2.47539	2.45297	2.44511	2.42873	2.41514	2.41404	2.42308	2.44116	2.43732	2.42922	2.42109	2.4157	2.42509	2.41268	2.39525	2.37531	2.35582	2.35339	2.32174	2.28838	2.2553	2.22205	2.2275	2.21818	2.20172	2.18014
13.1	2.54222	2.56478	2.56491	2.56153	2.55206	2.53811	2.53276	2.53178	2.53965	2.5499	2.55037	2.54737	2.54426	2.53801	2.52921	2.52219	2.51254	2.50609	2.50708	2.51354	2.51781	2.50821	2.4975	2.47993	2.46009	2.45197	2.43438	2.42103	2.41948	2.42959	2.44331	2.43702	2.42871	2.41966	2.41651	2.42302	2.40807	2.39043	2.36937	2.35264	2.34602	2.31061	2.27696	2.2422	2.21406	2.22121	2.21024	2.19438	2.17244
13.2	2.55994	2.57807	2.57829	2.57479	2.56392	2.55233	2.54741	2.54626	2.55382	2.56156	2.56057	2.55729	2.55403	2.54763	2.53987	2.53207	2.52244	2.51621	2.517	2.52393	2.52395	2.51361	2.50295	2.48509	2.46945	2.45852	2.44039	2.42736	2.42548	2.43771	2.44473	2.43696	2.42854	2.41876	2.41977	2.42004	2.40359	2.38584	2.3639	2.35239	2.33722	2.29949	2.26577	2.22973	2.21114	2.21419	2.20259	2.18744	2.16543
13.3	2.57687	2.59122	2.59123	2.58753	2.57562	2.56636	2.56162	2.56032	2.56742	2.57233	2.57062	2.56719	2.5638	2.55734	2.55049	2.54188	2.53244	2.52645	2.52708	2.53369	2.53	2.51942	2.50888	2.49105	2.47936	2.46505	2.44686	2.43422	2.43215	2.4453	2.44589	2.43731	2.42884	2.41864	2.42296	2.41667	2.39944	2.38167	2.35923	2.35183	2.32767	2.28873	2.25513	2.21849	2.20993	2.20697	2.19548	2.18113	2.15947
13.4	2.59296	2.60411	2.60369	2.59966	2.58791	2.58006	2.57536	2.57392	2.58039	2.58276	2.58058	2.57707	2.57357	2.56717	2.56069	2.55168	2.54256	2.53684	2.5374	2.54212	2.53623	2.52575	2.51537	2.49805	2.48809	2.47179	2.45387	2.44167	2.43966	2.45069	2.44718	2.43824	2.42974	2.41962	2.42379	2.41333	2.39582	2.37809	2.3558	2.34795	2.31798	2.27866	2.24538	2.2093	2.20646	2.20002	2.18914	2.17563	2.15501
13.5	2.60816	2.61665	2.61565	2.61109	2.60036	2.59332	2.5886	2.58705	2.5926	2.59296	2.5905	2.58696	2.58337	2.5772	2.57062	2.56155	2.55284	2.54739	2.54801	2.54991	2.54286	2.5327	2.52252	2.5064	2.49624	2.47893	2.46149	2.44975	2.44823	2.45495	2.44894	2.43991	2.43139	2.42215	2.42334	2.4104	2.39296	2.3753	2.3542	2.34219	2.30873	2.26969	2.23687	2.2033	2.20192	2.19378	2.18382	2.17119	2.15271
13.6	2.62245	2.62874	2.62709	2.6216	2.61269	2.60609	2.60133	2.59968	2.60384	2.60301	2.60041	2.59688	2.59321	2.58754	2.58046	2.57154	2.56328	2.55813	2.55906	2.55755	2.55006	2.54037	2.53039	2.51662	2.50428	2.48662	2.4698	2.45853	2.45823	2.4589	2.45148	2.44248	2.43391	2.42696	2.4225	2.40825	2.39107	2.37349	2.35542	2.33575	2.30053	2.26221	2.22999	2.20235	2.19729	2.18867	2.17977	2.168	2.15359
13.7	2.63579	2.64032	2.63799	2.63193	2.62465	2.61828	2.61351	2.61181	2.61429	2.61299	2.61033	2.60684	2.60312	2.59784	2.5903	2.58169	2.57392	2.56906	2.56956	2.5655	2.55801	2.54881	2.53907	2.5273	2.5126	2.49504	2.47886	2.46803	2.46771	2.46327	2.45508	2.44609	2.43743	2.43176	2.42208	2.40724	2.39036	2.37284	2.35643	2.32977	2.29398	2.25664	2.22514	2.20335	2.19346	2.18508	2.17725	2.1663	2.15594
13.8	2.64815	2.65132	2.64833	2.64258	2.63608	2.62985	2.62513	2.62342	2.62447	2.62295	2.62029	2.61685	2.61309	2.60784	2.60029	2.59206	2.58477	2.58021	2.57919	2.57411	2.56684	2.55811	2.54858	2.53717	2.52156	2.50431	2.48873	2.4783	2.47563	2.46868	2.46002	2.45092	2.44206	2.43491	2.42278	2.40775	2.39106	2.37354	2.35515	2.32539	2.28977	2.25344	2.22268	2.20294	2.19122	2.18344	2.17651	2.16628	2.15783
13.9	2.6595	2.66169	2.6581	2.65296	2.64681	2.64075	2.63615	2.6345	2.63457	2.63296	2.63031	2.62693	2.62314	2.61783	2.61051	2.60269	2.59585	2.59157	2.58899	2.5837	2.5767	2.56833	2.55899	2.5472	2.53148	2.51461	2.49948	2.48935	2.48382	2.47572	2.46661	2.45714	2.44789	2.4384	2.42534	2.41015	2.39342	2.37575	2.35433	2.32377	2.2886	2.25308	2.22296	2.20331	2.19137	2.18415	2.17782	2.16812	2.16039
14	2.66982	2.67135	2.66728	2.66262	2.65672	2.6509	2.64654	2.64504	2.6447	2.64307	2.64043	2.63707	2.63328	2.62807	2.62108	2.61364	2.60717	2.60316	2.59983	2.59459	2.58772	2.57953	2.57033	2.55826	2.54271	2.52611	2.51121	2.50119	2.49382	2.48497	2.47517	2.46498	2.45502	2.44399	2.43046	2.41487	2.39774	2.37963	2.35662	2.32615	2.29126	2.2561	2.22629	2.20639	2.19463	2.18763	2.18148	2.17201	2.16456
14.1	2.67466	2.67258	2.6715	2.66675	2.6599	2.6538	2.65291	2.65608	2.65582	2.65412	2.65151	2.64845	2.64497	2.64035	2.63383	2.62701	2.62092	2.62173	2.61949	2.61576	2.60999	2.599	2.59112	2.58028	2.56701	2.55234	2.5337	2.52542	2.51842	2.51134	2.50244	2.48583	2.47155	2.46047	2.44803	2.43307	2.41185	2.39761	2.37628	2.34963	2.31837	2.27731	2.251	2.23505	2.22872	2.22461	2.2076	2.18624	2.17979
14.2	2.67292	2.66871	2.67008	2.66524	2.65823	2.65853	2.66555	2.669	2.66895	2.66743	2.66544	2.66249	2.65966	2.656	2.65045	2.64419	2.64595	2.65008	2.64952	2.64734	2.63679	2.62807	2.62406	2.61531	2.60447	2.58344	2.56895	2.56497	2.559	2.55306	2.53386	2.51192	2.50011	2.48939	2.47765	2.45593	2.44115	2.43298	2.41474	2.39224	2.35103	2.31612	2.30033	2.28971	2.28711	2.26545	2.23168	2.21337	2.20772
14.3	2.66947	2.67324	2.66839	2.66435	2.66432	2.67321	2.68027	2.68423	2.68452	2.68378	2.68187	2.67911	2.67733	2.67481	2.67015	2.67194	2.67903	2.68273	2.68326	2.67673	2.66845	2.6661	2.66123	2.65394	2.6373	2.62064	2.61517	2.60843	2.60247	2.58677	2.56286	2.54696	2.53312	2.52218	2.50375	2.48778	2.48316	2.47324	2.4571	2.42531	2.38957	2.37138	2.35458	2.3465	2.32826	2.29198	2.26521	2.24536	2.23919
14.4	2.66919	2.67287	2.67181	2.6726	2.68128	2.69026	2.69783	2.70211	2.70304	2.70236	2.70041	2.69855	2.69789	2.69643	2.69939	2.70631	2.71255	2.71525	2.71376	2.7091	2.70651	2.70273	2.69653	2.68649	2.67358	2.66548	2.65733	2.64753	2.6361	2.61608	2.59801	2.58043	2.56452	2.54961	2.53567	2.52888	2.52166	2.50898	2.48817	2.46021	2.43898	2.41933	2.4005	2.38506	2.35431	2.32466	2.29696	2.27571	2.26495
14.5	2.67694	2.6807	2.68545	2.69192	2.70095	2.7104	2.71832	2.72285	2.72393	2.72333	2.72202	2.72096	2.72114	2.72432	2.73021	2.73679	2.74211	2.74434	2.7437	2.74158	2.73793	2.73263	2.72559	2.71735	2.70849	2.69885	2.68828	2.67659	2.66234	2.64501	2.62601	2.60696	2.58979	2.57673	2.5671	2.55849	2.54826	2.53349	2.51422	2.49316	2.47124	2.44961	2.42963	2.40743	2.37983	2.34984	2.3214	2.2995	2.28929
14.6	2.69777	2.70693	2.71168	2.71929	2.72984	2.73999	2.74502	2.74675	2.74817	2.74831	2.74772	2.74627	2.74763	2.75174	2.75856	2.76555	2.76973	2.77156	2.77056	2.76844	2.76468	2.75811	2.74892	2.74019	2.73085	2.72074	2.70972	2.69733	2.68253	2.66473	2.64547	2.62653	2.60943	2.59596	2.58561	2.57595	2.56477	2.54407	2.52334	2.50032	2.47709	2.45945	2.44692	2.42468	2.39731	2.36795	2.33958	2.31892	2.30947
14.7	2.72877	2.74032	2.74524	2.7539	2.76502	2.76972	2.76999	2.7725	2.77424	2.77494	2.77309	2.77319	2.77618	2.78117	2.78845	2.79319	2.79677	2.79889	2.79759	2.79529	2.78935	2.77948	2.7696	2.76035	2.75051	2.73991	2.72798	2.71507	2.69977	2.68166	2.66275	2.64437	2.62681	2.6128	2.60149	2.59104	2.57061	2.54548	2.52216	2.49671	2.48004	2.47385	2.46185	2.43975	2.41296	2.38338	2.35699	2.33751	2.3289
14.8	2.76324	2.76825	2.78012	2.78886	2.79451	2.79434	2.79617	2.79821	2.80011	2.79937	2.7989	2.80157	2.8045	2.80985	2.81491	2.81901	2.82364	2.82463	2.82286	2.81828	2.80895	2.79832	2.78788	2.7781	2.76773	2.75627	2.74375	2.73054	2.71493	2.69714	2.67894	2.66036	2.64237	2.62761	2.61561	2.59597	2.56844	2.54286	2.51739	2.49786	2.49214	2.48618	2.47421	2.45243	2.42537	2.39754	2.37308	2.3534	2.34474
14.9	2.79595	2.80209	2.81179	2.81743	2.81836	2.81962	2.82085	2.82234	2.82338	2.82371	2.82566	2.82813	2.83081	2.83504	2.83945	2.84452	2.84781	2.84747	2.84414	2.83623	2.82604	2.81481	2.80395	2.79363	2.78249	2.77053	2.75782	2.74436	2.72879	2.71175	2.69355	2.67479	2.65651	2.6411	2.62061	2.59408	2.56635	2.54114	2.51817	2.50846	2.50273	2.4964	2.48376	2.46186	2.43613	2.4098	2.38488	2.36494	2.35424
15	2.82305	2.83053	2.83691	2.83968	2.84116	2.84194	2.8426	2.84371	2.84528	2.84698	2.84889	2.85111	2.85372	2.85745	2.86198	2.86589	2.8678	2.86634	2.86075	2.85195	2.84107	2.8293	2.81798	2.80709	2.79564	2.78355	2.77072	2.75707	2.74187	2.72486	2.70665	2.68794	2.66957	2.64918	2.6247	2.59777	2.57043	2.54533	2.52754	2.51766	2.5114	2.50398	2.49026	2.46884	2.44343	2.41643	2.39089	2.3706	2.3583
15.1	2.84352	2.84908	2.85493	2.85692	2.85743	2.85761	2.85968	2.86155	2.86299	2.86442	2.86627	2.86979	2.8736	2.87667	2.88035	2.88333	2.88451	2.88003	2.87304	2.8627	2.85069	2.83997	2.82864	2.81719	2.80486	2.79212	2.78068	2.76795	2.75237	2.73487	2.7164	2.69881	2.68378	2.66301	2.63848	2.61151	2.5824	2.55376	2.53554	2.52495	2.51742	2.509	2.48999	2.46621	2.43798	2.40883	2.38635	2.36898	2.35607
15.2	2.8601	2.86458	2.86912	2.87018	2.86994	2.8728	2.87609	2.87703	2.87813	2.87934	2.88329	2.88883	2.89199	2.8945	2.89738	2.89984	2.89665	2.88979	2.8812	2.86947	2.85976	2.84924	2.83627	2.82402	2.81088	2.80078	2.79081	2.77702	2.76089	2.74295	2.72633	2.71418	2.69988	2.67913	2.65488	2.62547	2.59167	2.56171	2.54269	2.53073	2.52238	2.50586	2.48223	2.45482	2.42317	2.39944	2.38164	2.36181	2.3478
15.3	2.87502	2.88159	2.88212	2.88265	2.88504	2.88908	2.89053	2.89184	2.8928	2.896	2.90197	2.90666	2.90947	2.91139	2.9139	2.91211	2.90549	2.89813	2.88836	2.87881	2.86929	2.85601	2.84329	2.83054	2.82002	2.81132	2.79938	2.78572	2.76928	2.75309	2.74174	2.731	2.71604	2.69536	2.6689	2.63523	2.60029	2.56946	2.54918	2.5363	2.51964	2.49612	2.47115	2.44054	2.41355	2.39409	2.37194	2.35216	2.33695
15.4	2.89018	2.89502	2.89625	2.8981	2.90158	2.90375	2.90562	2.90743	2.90947	2.91457	2.91975	2.92411	2.92653	2.92809	2.92673	2.92166	2.9148	2.90732	2.89836	2.88898	2.87684	2.86404	2.85197	2.84061	2.83136	2.82063	2.80881	2.79536	2.77983	2.7684	2.75833	2.74672	2.73072	2.70879	2.67856	2.64393	2.60838	2.57725	2.55591	2.5351	2.51159	2.48711	2.46118	2.43192	2.40843	2.3846	2.36264	2.3433	2.32943
15.5	2.90725	2.91079	2.91352	2.91594	2.91837	2.92074	2.92299	2.92505	2.92815	2.93273	2.93759	2.94158	2.94359	2.94277	2.93937	2.93396	2.92713	2.91944	2.91045	2.89973	2.88796	2.8759	2.86437	2.8537	2.84323	2.8324	2.82061	2.80716	2.79418	2.7832	2.77234	2.75956	2.74253	2.71833	2.68734	2.65222	2.61656	2.58532	2.55912	2.53416	2.50959	2.48436	2.45713	2.42927	2.40331	2.37947	2.35792	2.33876	2.32287
15.6	2.92789	2.93253	2.9351	2.93761	2.94039	2.94291	2.94392	2.94433	2.94739	2.95182	2.95634	2.95951	2.96178	2.96042	2.95671	2.95101	2.94304	2.93467	2.9258	2.9154	2.90399	2.89168	2.88187	2.87147	2.86151	2.85087	2.83712	2.82016	2.80696	2.79558	2.78405	2.77016	2.75103	2.726	2.69413	2.65859	2.62367	2.5966	2.57061	2.54584	2.52088	2.49169	2.45761	2.42964	2.40343	2.37929	2.3574	2.34077	2.32596
15.7	2.95134	2.95631	2.95928	2.96192	2.96483	2.96516	2.96343	2.96379	2.96689	2.97112	2.97458	2.97862	2.98113	2.97942	2.97547	2.96813	2.95927	2.95127	2.94263	2.9326	2.92056	2.91105	2.90263	2.8928	2.88328	2.86955	2.85028	2.83255	2.81915	2.80725	2.79449	2.77754	2.75744	2.73156	2.69918	2.66496	2.63691	2.61182	2.58689	2.56275	2.53284	2.49356	2.4581	2.43013	2.40381	2.37954	2.36184	2.34764	2.33437
15.8	2.97564	2.97832	2.98387	2.98639	2.98707	2.98451	2.98278	2.98299	2.98598	2.98928	2.9938	2.99882	3.00051	2.99842	2.99288	2.98464	2.97649	2.96834	2.95992	2.94924	2.93993	2.93296	2.92406	2.91446	2.90205	2.88274	2.86225	2.84412	2.83032	2.81733	2.80161	2.78314	2.76285	2.7366	2.70549	2.67794	2.6533	2.62812	2.60391	2.57575	2.53628	2.49447	2.45888	2.43096	2.40472	2.38479	2.37071	2.35713	2.34501
15.9	2.99921	3.00265	3.00709	3.00823	3.00605	3.00335	3.0014	3.00155	3.00401	3.00848	3.01413	3.01831	3.01896	3.0158	3.00935	3.00173	2.99337	2.98512	2.97638	2.96814	2.96126	2.95363	2.94395	2.93281	2.91505	2.89418	2.87302	2.85471	2.84016	2.8245	2.80731	2.78873	2.76833	2.7427	2.71759	2.69331	2.66852	2.64298	2.61698	2.58026	2.53783	2.49532	2.46021	2.43247	2.41041	2.39406	2.38051	2.36709	2.3542
16	3.02075	3.02471	3.02751	3.0268	3.02429	3.02128	3.01912	3.01915	3.02231	3.02735	3.03244	3.03579	3.0357	3.03182	3.02556	3.01775	3.00923	3.00095	2.99352	2.98648	2.97913	2.97074	2.96051	2.94601	2.92675	2.90487	2.88296	2.86415	2.84801	2.83148	2.81413	2.79545	2.77485	2.75252	2.72918	2.70493	2.67987	2.65419	2.62329	2.58429	2.54065	2.49752	2.46233	2.43723	2.41755	2.40195	2.38863	2.37552	2.36335
[truncated: 9 more columns]

## Sheet: 6b
Choi et al., "Spatially Inhomogeneous Competition between Superconductivity and Charge Density Waves in YBa2Cu3O6.67" - Source Data File
Figure 6b
	3	4	5	6	7	8	9	10	11	12	13	14	15	16	17	18	19	20	21	22	23	24	25	26	27	28	29	30	31	32	33	34	35	36	37	38	39	40	41	42	43	44	45	46	47	48	49	50	51
12	212.76	235.398	252.813	251.236	244.893	236.811	230.019	227.544	231.994	241.688	253.224	263.199	268.213	267.052	262.209	255.839	250.097	247.139	249.437	256.094	264.214	270.901	273.256	268.605	258.504	246.405	235.759	230.017	231.985	239.843	250.11	259.303	263.94	265.364	266.765	267.431	266.649	263.709	258.891	253.065	246.401	239.071	231.245	222.165	211.672	200.833	190.715	182.385	175.565
12.1	221.407	244.457	261.363	259.719	253.373	245.306	238.527	235.923	240.353	250.012	261.49	271.355	275.599	274.191	269.115	262.525	256.594	253.635	255.746	262.173	270.044	276.473	278.36	273.2	262.574	249.975	238.904	233.437	235.234	242.887	252.925	261.892	266.352	267.38	268.367	268.612	267.454	264.607	259.359	253.067	245.94	238.2	230.419	221.088	210.304	199.182	188.855	181.285	174.487
12.2	231.101	255.002	270.437	268.685	262.376	254.386	247.574	244.803	249.365	259.157	270.668	280.251	282.937	281.196	275.795	268.94	262.913	260.081	262.052	268.245	275.834	282.007	282.938	277.089	265.689	252.438	241.207	236.613	238.214	245.58	255.288	264.083	268.102	268.59	268.952	268.611	267.258	264.713	258.898	251.917	244.159	236.228	228.639	218.871	207.504	195.891	185.646	179.745	172.892
12.3	241.739	266.683	279.984	278.109	271.862	263.954	256.82	254.142	258.909	268.935	280.459	289.245	290.248	288.132	282.352	275.244	269.386	266.507	268.355	274.308	281.604	287.645	287.074	280.448	268.127	254.256	243.714	239.603	240.982	247.995	257.347	266.362	269.277	269.141	268.738	267.798	267.018	264.121	257.666	249.855	241.472	234.184	226.024	215.72	203.59	191.499	182.401	177.827	170.879
12.4	253.219	279.199	289.952	287.952	281.779	273.89	265.843	263.897	268.902	279.198	290.6	297.724	297.551	295.041	288.864	281.575	276.325	272.941	274.67	280.377	287.398	293.6	290.853	283.409	270.118	255.849	247.465	242.463	243.597	250.211	259.271	269.317	269.964	269.153	267.913	266.538	267.77	262.927	255.789	247.087	238.275	233.161	222.691	211.797	198.829	186.516	180.497	175.593	168.526
12.5	265.437	292.275	300.29	298.168	292.063	284.049	275.107	274.025	279.279	289.824	300.849	305.633	304.867	301.958	295.395	288.057	283.432	279.414	281.019	286.475	293.282	299.094	294.359	286.086	271.863	257.62	251.713	245.252	246.116	252.315	261.262	271.941	270.248	268.732	266.652	265.206	268.412	261.226	253.384	243.808	234.974	231.856	218.759	207.251	193.471	181.458	179.15	173.108	165.91
12.6	278.291	305.642	310.946	308.708	302.644	294.251	285.148	284.484	289.98	300.698	310.966	313.419	312.215	308.911	302.004	294.81	290.348	285.955	287.429	292.636	299.348	303.621	297.678	288.583	273.552	259.984	255.335	248.024	248.601	254.398	263.557	273.306	270.217	267.981	265.13	264.217	267.657	259.114	250.561	240.207	232.009	228.87	214.346	202.22	187.757	176.879	176.974	170.435	163.103
12.7	291.679	319.027	321.87	319.52	313.44	304.27	295.722	295.23	300.952	311.714	320.698	321.167	319.617	315.928	308.745	301.959	297.212	292.592	293.927	298.902	305.722	307.603	300.893	291.002	275.373	263.396	258.65	250.839	251.112	256.565	266.456	273.914	269.957	266.999	263.531	264.047	266.032	256.685	247.431	236.483	229.881	224.841	209.572	196.842	181.936	173.405	174.318	167.636	160.175
12.8	305.497	332.132	333.009	330.549	324.353	313.818	306.684	306.22	312.14	322.759	329.76	328.931	327.092	323.034	315.672	309.642	304.104	299.355	300.543	305.323	312.567	311.296	304.089	293.444	277.528	268.38	261.845	253.752	253.712	258.936	270.332	274.059	269.554	265.886	262.054	265.274	263.849	254.036	244.103	232.849	229.193	220.148	204.553	191.254	176.279	171.78	171.391	164.775	157.2
12.9	319.644	344.619	344.313	341.739	335.269	323.548	317.934	317.413	323.491	333.711	338.292	336.749	334.659	330.256	322.847	317.5	311.085	306.274	307.309	311.963	319.043	314.88	307.352	296.009	280.24	273.873	265.05	256.82	256.466	261.655	273.932	273.945	269.096	264.746	260.928	266.444	261.326	251.26	240.689	229.554	228.296	215.054	199.408	185.595	171.093	170.762	168.335	161.915	154.251
13	334.016	356.076	355.73	353.03	346.046	334.108	329.396	328.765	334.949	344.427	346.719	344.653	342.341	337.618	330.337	325.18	318.202	313.377	314.257	318.901	324.535	318.495	310.765	298.805	283.774	278.682	268.367	260.1	259.443	264.899	276.156	273.729	268.668	263.686	260.433	266.125	258.629	248.455	237.307	226.891	225.627	209.767	194.257	180.013	166.745	168.851	165.263	159.119	151.405
13.1	348.51	367.098	367.209	364.359	356.498	345.232	341.005	340.233	346.456	354.729	355.118	352.669	350.155	345.151	338.228	332.804	325.494	320.694	321.424	326.245	329.468	322.263	314.414	301.944	288.462	283.121	271.882	263.649	262.715	268.899	277.53	273.542	268.358	262.82	260.924	264.861	255.903	245.713	234.081	225.239	221.83	204.46	189.216	174.663	163.705	166.423	162.269	156.451	148.746
13.2	363.025	378.499	378.698	375.655	366.372	356.724	352.703	351.774	357.944	364.38	363.551	360.823	358.124	352.886	346.633	340.465	333	328.255	328.849	334.138	334.155	326.293	318.383	305.553	294.75	287.425	275.671	267.525	266.365	273.974	278.439	273.504	268.251	262.276	262.887	263.054	253.274	243.132	231.151	225.11	217.38	199.294	184.405	169.718	162.607	163.752	159.438	153.973	146.364
13.3	377.457	390.138	390.146	386.836	376.375	368.434	364.435	363.346	369.336	373.535	372.065	369.137	366.266	360.86	355.218	348.238	340.754	336.088	336.577	341.734	338.844	330.688	322.757	309.779	301.55	291.779	279.807	271.783	270.487	278.802	279.184	273.725	268.434	262.205	264.825	261.018	250.863	240.807	228.682	224.816	212.651	194.413	179.942	165.384	162.154	161.052	156.848	151.749	144.367
13.4	391.704	401.894	401.501	397.8	387.173	380.239	376.15	374.906	380.532	382.614	380.702	377.633	374.602	369.122	363.652	356.189	348.789	344.223	344.666	348.437	343.741	335.545	327.62	314.811	307.675	296.341	284.359	276.482	275.204	282.287	280.016	274.311	268.994	262.799	265.329	259.015	248.785	238.831	226.881	222.82	207.959	189.961	175.945	161.92	160.865	158.496	154.575	149.842	142.893
13.5	405.663	413.661	412.713	408.402	398.44	392.034	387.797	386.411	391.384	391.704	389.496	386.333	383.152	377.742	372.069	364.376	357.138	352.69	353.195	354.737	349.027	340.961	333.057	320.921	313.504	301.249	289.396	281.677	280.69	285.066	281.153	275.367	270.017	264.334	265.055	257.274	247.151	237.302	226.047	219.882	203.578	186.076	172.532	159.7	159.192	156.236	152.694	148.315	142.137
13.6	419.231	425.34	423.73	418.405	409.91	403.725	399.327	397.818	401.644	400.875	398.481	395.258	391.936	386.843	380.588	372.852	365.834	361.517	362.294	361.04	354.866	347.029	339.152	328.566	319.36	306.636	294.986	287.426	287.232	287.674	282.799	276.998	271.591	267.277	264.548	256.004	246.075	236.314	226.681	216.645	199.768	182.897	169.822	159.349	157.504	154.407	151.277	147.232	142.426
13.7	432.306	436.834	434.499	428.477	421.36	415.22	410.685	409.084	411.42	410.191	407.688	404.427	400.974	396.132	389.318	381.673	374.907	370.733	371.162	367.705	361.418	353.844	345.992	336.746	325.536	312.634	301.203	293.786	293.566	290.581	285.152	279.315	273.8	270.244	264.287	255.412	245.674	235.962	227.212	213.682	196.781	180.568	167.934	159.716	156.119	153.139	150.401	146.655	143.198
13.8	444.785	448.044	444.971	439.113	432.591	426.433	421.819	420.167	421.186	419.713	417.147	413.86	410.287	405.36	398.37	390.896	384.391	380.369	379.485	375.065	368.843	361.502	353.659	344.486	332.319	319.385	308.126	300.813	298.975	294.224	288.418	282.438	276.732	272.217	264.718	255.709	246.072	236.342	226.545	211.536	194.88	179.242	166.985	159.567	155.319	152.56	150.145	146.648	143.823
13.9	456.566	458.868	455.094	449.741	443.416	437.266	432.663	431.024	431.088	429.499	426.889	423.573	419.895	414.788	407.856	400.582	394.32	390.453	388.14	383.444	377.308	370.107	362.239	352.532	340.003	327.047	315.849	308.564	304.66	299.034	292.826	286.511	280.474	274.409	266.281	257.127	247.412	237.548	226.115	210.751	194.355	179.092	167.094	159.701	155.37	152.808	150.598	147.274	144.675
14	467.546	469.187	464.816	459.851	453.652	447.615	443.136	441.611	441.269	439.612	436.947	433.58	429.817	424.687	417.904	410.806	404.73	401.015	397.955	393.175	387.005	379.775	371.816	361.625	348.911	335.82	324.499	317.097	311.757	305.469	298.653	291.727	285.112	277.964	269.437	259.94	249.883	239.677	227.313	211.907	195.553	180.345	168.379	160.839	156.542	154.037	151.873	148.595	146.071
14.1	472.776	470.527	469.355	464.244	456.987	450.61	449.69	452.979	452.708	450.943	448.242	445.093	441.538	436.869	430.363	423.654	417.751	418.537	416.384	412.821	407.373	397.194	390.05	380.434	368.985	356.727	341.744	335.292	329.925	324.593	318.01	306.076	296.173	288.714	280.564	271.064	258.139	249.811	237.838	223.68	208.146	189.369	178.237	171.809	169.324	167.729	161.286	153.546	151.283
14.2	470.892	466.344	467.822	462.638	455.229	455.543	462.968	466.654	466.608	464.98	462.85	459.721	456.731	452.899	447.145	440.749	442.535	446.771	446.193	443.952	433.298	424.69	420.785	412.387	402.222	383.214	370.634	367.26	362.241	357.326	341.872	325.028	316.306	308.595	300.365	285.711	276.155	271.008	259.861	246.738	224.404	207.071	199.679	194.854	193.69	184.269	170.482	163.445	161.331
14.3	467.165	471.238	466.004	461.693	461.662	471.2	478.93	483.312	483.638	482.813	480.695	477.646	475.701	472.947	467.898	469.833	477.559	481.648	482.235	475.037	466.071	463.556	458.381	450.76	433.811	417.483	412.257	405.911	400.375	386.164	365.478	352.341	341.284	332.794	318.971	307.453	304.202	297.33	286.484	266.265	245.229	235.171	226.246	222.076	212.94	195.874	184.165	175.939	173.456
14.4	466.867	470.839	469.691	470.541	480.04	490.071	498.695	503.624	504.71	503.922	501.664	499.52	498.753	497.083	500.481	508.525	515.881	519.101	517.322	511.8	508.752	504.35	497.2	485.839	471.606	462.896	454.289	444.152	432.616	413.119	396.288	380.566	366.877	354.494	343.294	337.971	332.397	322.834	307.731	288.545	274.776	262.623	251.48	242.693	226.105	211.181	198.133	188.674	184.057
14.5	475.27	479.397	484.67	491.947	502.281	513.336	522.776	528.267	529.583	528.85	527.25	525.969	526.191	530.056	537.297	545.493	552.222	555.062	554.239	551.549	546.923	540.297	531.602	521.616	511.076	499.858	487.838	474.891	459.555	441.584	422.677	404.534	388.857	377.337	369.062	361.818	353.395	341.581	326.752	311.285	295.967	281.584	268.922	255.524	239.79	223.792	209.603	199.296	194.664
14.6	498.623	509.245	514.844	523.954	536.837	549.524	555.936	558.146	559.974	560.162	559.397	557.535	559.276	564.603	573.532	582.847	588.475	590.967	589.597	586.732	581.677	572.938	560.949	549.779	538.089	525.708	512.528	498.114	481.432	462.091	442.049	423.188	406.849	394.423	385.131	376.658	367.09	349.998	333.691	316.46	299.976	288.035	279.847	265.875	249.64	233.319	218.566	208.412	203.926
14.7	535.518	549.952	556.216	567.412	582.127	588.467	588.826	592.246	594.627	595.582	593.049	593.191	597.279	604.192	614.401	621.137	626.284	629.346	627.469	624.152	615.671	601.845	588.305	575.905	563.003	549.421	534.544	518.879	500.919	480.462	459.988	440.931	423.455	410.015	399.477	389.975	372.054	351.144	332.785	313.843	302.026	297.747	289.637	275.264	258.799	241.755	227.504	217.527	213.254
14.8	579.746	586.48	602.727	614.985	623.029	622.792	625.415	628.358	631.119	630.048	629.357	633.243	637.524	645.431	652.989	659.186	666.251	667.774	665.06	658.084	644.099	628.515	613.591	599.929	585.769	570.522	554.302	537.699	518.719	497.895	477.463	457.472	438.905	424.239	412.673	394.429	370.207	349.025	329.147	314.671	310.559	306.322	297.994	283.42	266.302	249.768	236.093	225.629	221.176
14.9	625.096	633.994	648.318	656.793	658.197	660.112	661.984	664.27	665.85	666.363	669.363	673.173	677.337	683.977	690.959	699.073	704.39	703.828	698.46	685.854	669.941	652.838	636.723	621.77	606.02	589.565	572.555	555.09	535.542	514.93	493.803	472.925	453.434	437.626	417.453	392.717	368.424	347.647	329.742	322.447	318.222	313.621	304.619	289.643	272.981	256.921	242.594	231.706	226.067
15	665.356	676.901	686.929	691.324	693.679	694.922	695.978	697.773	700.3	703.037	706.138	709.755	714.042	720.202	727.754	734.332	737.564	735.084	725.681	711.128	693.531	674.994	657.622	641.346	624.659	607.504	589.825	571.566	551.913	530.718	508.92	487.458	467.271	445.839	421.406	396.064	371.904	351.016	336.93	329.352	324.636	319.139	309.215	294.331	277.606	260.876	245.977	234.747	228.193
15.1	697.468	706.45	716.028	719.314	720.158	720.463	723.898	727.027	729.438	731.852	734.979	740.946	747.48	752.791	759.191	764.409	766.493	758.626	746.525	728.959	709.073	691.789	673.963	656.433	638.054	619.616	603.506	586.066	565.421	543.085	520.476	499.818	482.818	460.269	434.99	408.799	382.292	357.895	343.195	334.924	329.172	322.851	309.023	292.559	274.145	256.349	243.417	233.874	227.023
15.2	724.609	732.12	739.806	741.622	741.211	746.112	751.786	753.412	755.327	757.422	764.348	774.158	779.813	784.328	789.551	794.027	788.23	775.878	760.675	740.406	724.034	706.702	685.907	666.834	646.962	632.087	617.752	598.435	576.615	553.283	532.513	517.825	501.046	477.677	451.73	422.153	390.542	364.511	348.894	339.415	332.948	320.525	303.552	284.987	264.951	250.863	240.791	230.042	222.738
15.3	749.929	761.357	762.286	763.216	767.43	774.601	777.193	779.543	781.271	787.045	797.945	806.601	811.841	815.437	820.168	816.793	804.438	790.919	773.32	756.503	740.092	717.811	697.096	676.923	660.718	647.617	630.059	610.542	587.868	566.351	551.741	538.266	520.048	495.864	466.549	431.746	398.371	371.074	354.144	343.793	330.854	313.416	295.906	275.766	259.151	247.794	235.471	224.987	217.244
15.4	776.575	785.264	787.491	790.869	797.225	801.214	804.677	808.033	811.83	821.432	831.288	839.681	844.369	847.397	844.754	834.947	821.873	807.829	791.339	774.421	753.083	731.212	711.169	692.808	678.209	661.658	643.884	624.256	602.329	586.678	573.229	558.109	537.918	511.43	477.044	440.483	405.868	377.792	359.673	342.849	324.777	306.978	289.188	270.343	256.112	242.44	230.482	220.446	213.514
15.5	807.695	814.319	819.445	824.026	828.646	833.181	837.507	841.499	847.523	856.501	866.136	874.134	878.199	876.532	869.696	858.944	845.524	830.689	813.672	793.836	772.615	751.447	731.768	713.998	696.99	679.836	661.623	641.443	622.562	607.011	592.032	574.863	552.747	522.794	486.787	448.97	413.584	384.874	362.346	342.102	323.286	305.04	286.504	268.698	253.111	239.592	227.99	218.153	210.313
15.6	847.01	856.116	861.187	866.178	871.751	876.816	878.867	879.684	885.905	894.99	904.347	910.993	915.759	912.893	905.129	893.319	877.072	860.335	842.953	823.006	801.661	779.262	761.845	743.819	726.961	709.363	687.263	660.934	641.15	624.575	608.206	589.055	563.683	532.113	494.463	455.612	420.403	394.999	372.053	351.434	331.799	310.231	286.82	268.929	253.182	239.49	227.72	219.163	211.817
15.7	894.002	904.288	910.504	916.055	922.215	922.91	919.246	920.008	926.597	935.662	943.158	951.963	957.48	953.709	945.092	929.252	910.477	893.856	876.258	856.243	832.83	814.793	799.16	781.272	764.32	740.551	708.405	680.057	659.404	641.584	622.997	599.153	572.056	538.963	500.242	462.336	433.417	409.094	386.27	365.387	341.066	311.57	287.147	269.236	253.4	239.627	230.061	222.66	215.96
15.8	945.461	951.299	963.544	969.142	970.657	964.971	961.136	961.599	968.229	975.616	985.827	997.289	1001.17	996.369	983.739	965.261	947.297	929.703	911.849	889.692	870.821	856.961	839.568	821.223	798.091	763.381	728.202	698.429	676.579	656.65	633.297	606.935	579.232	545.254	507.562	476.367	450.093	424.74	401.71	376.488	343.777	312.229	287.662	269.751	253.931	242.543	234.805	227.579	221.316
15.9	998.178	1006.12	1016.46	1019.14	1014.02	1007.75	1003.23	1003.58	1009.29	1019.72	1033.07	1043.06	1044.63	1037.04	1021.77	1004	984.853	966.327	947.069	929.273	914.651	898.728	878.921	856.67	822.341	783.753	746.478	715.669	692.091	667.573	641.67	614.795	586.578	552.973	521.909	493.525	466.141	439.521	413.979	380.421	345.008	312.839	288.54	270.689	257.282	247.777	240.164	232.856	226.05
16	1048.94	1058.55	1065.39	1063.64	1057.51	1050.23	1045.01	1045.09	1052.71	1065	1077.55	1085.91	1085.67	1076.02	1060.63	1041.71	1021.48	1002.18	985.182	969.339	953.085	934.853	913.074	883.106	844.792	803.293	763.774	731.395	704.703	678.386	651.822	624.388	595.459	565.62	536.024	506.904	478.491	451.019	420.044	383.961	347.26	314.429	289.957	273.669	261.547	252.316	244.7	237.424	230.863
[truncated: 9 more columns]

## Sheet: 6c
Choi et al., "Spatially Inhomogeneous Competition between Superconductivity and Charge Density Waves in YBa2Cu3O6.67" - Source Data File
Figure 6c
(0, 4-delta, 1) (red open circles)				(2-delta, 0, 1/2) (blue open triangles)				(0, 4-delta, 1/2) (grey open circles)
Temperature (K)	Magnetic Field (Tesla)	Horizontal Error (K)		Temperature (K)	Magnetic Field (Tesla)	Horizontal Error (K)		Temperature (K)	Magnetic Field (Tesla)	Horizontal Error (K)
55.6	3	5		65.78	0	5		64.99	0	5
50.21	6	5		54.56	7.5	5		55.08	3	5
40.49	10	5		44.15	15	5		48.64	6	5
33.69	12	5		32	17	5		38.9	10	5
18.34	14.5	5						39.25	12	5
17.81	15	5						35.31	14	5
15.69	15.5	5						36.68	14.5	5
11.78	16	5						37.21	15	5
								41.41	15.5	5
								40.13	16	5

## Sheet: 6d
Choi et al., "Spatially Inhomogeneous Competition between Superconductivity and Charge Density Waves in YBa2Cu3O6.67" - Source Data File
Figure 6d
l = 1 b-axis (red open circles)				l = 1/2 a-axis (blue open triangles)				l = 1/2 b-axis (grey open circles)
In-plane Corr. Length (Angstrom)	Magnetic Field (Tesla)	Horizontal Error (Angstrom)		In-plane Corr. Length (Angstrom)	Magnetic Field (Tesla)	Horizontal Error (Angstrom)		In-plane Corr. Length (Angstrom)	Magnetic Field (Tesla)	Horizontal Error (Angstrom)
97.0774	3	14.0837		140.845	17	7.93493		116.473	10	16.7709
152.786	6	20.7309		128.041	15	8.19725		118.251	14	11.511
174.899	10	16.4654		116.009	7.5	9.42071		141.13	15	10.6189
204.025	12	16.1959		111.732	0	7.4904		136.441	16.5	15.5493
264.548	14.5	10.4962
243.757	15	6.84031
253.589	15.5	8.34972
258.715	16	5.36879
