# Supplementary material for: Spatially inhomogeneous competition between superconductivity and the charge density wave in YBa2Cu3O6.67
Source: Nat Commun. 2020 Feb 20;11:990. doi: 10.1038/s41467-020-14536-1 (PMC7033133; doi:10.1038/s41467-020-14536-1)
Supplement: Supplementary file 3 — Source Data [file 41467_2020_14536_MOESM3_ESM.zip › Supplementary_Figure_01.xlsx]

## Sheet: S1a
Choi et al., "Spatially Inhomogeneous Competition between Superconductivity and Charge Density Waves in YBa2Cu3O6.67" - Source Data File
Supplementary Figure 1a
l = 1. 0 (red solid circles)				l = 0.75 (yellow solid circles)				l = 0.5 (green solid circles)
Temperature (Kelvin)	Intensity (counts/ms)	Error bar (counts/ms)		Temperature (Kelvin)	Intensity (counts/ms)	Error bar (counts/ms)		Temperature (Kelvin)	Intensity (counts/ms)	Error bar (counts/ms)
3	1048.94	26.6006		3	631.635	16.0703		3	644.74	32.8052
5	1065.39	27.3124		5	609.097	15.9045		5	643.026	41.834
15	1045.09	25.0461		10	672.807	16.1161		10	697.727	41.7081
10	1085.67	30.0485		15	659.918	16.2964		15	665.564	29.8688
20	1002.18	27.7304		20	637.238	16.2343		20	659.545	19.9035
25	913.074	23.0981		25	612.409	16.2297		25	643.327	31.9357
30	731.395	22.4182		30	645.25	16.295		30	673.964	28.1163
35	595.459	18.8795		35	677.148	16.5125		35	681.428	24.5125
40	451.019	19.1178		40	637.863	16.3395		40	664.274	23.8966
45	289.957	18.1864		45	631.939	16.2269		45	665.146	31.6966
50	237.424	14.887		50	557.014	16.1412		50	618.398	20.4372
55	207.236	15.6811		55	510.11	15.9336		55	568.595	17.0056
60	135.802	14.4232		60	468.523	15.6919		60	523.193	19.9446
65	102.838	13.7927		65	386.083	15.5115		65	460.228	20.8641
70	132.038	14.5785		70	345.335	15.2525		70	403.612	23.32
75	88.5549	12.966		75	357.085	15.2085		75	409.985	18.5337
80	100.037	14.8145		80	356.685	15.2133		80	372.607	25.0292

## Sheet: S1b
Choi et al., "Spatially Inhomogeneous Competition between Superconductivity and Charge Density Waves in YBa2Cu3O6.67" - Source Data File
Supplementary Figure 1b
l = 1. 0 (red solid circles)				l = 0.75 (yellow solid circles)				l = 0.5 (green solid circles)
Temperature (Kelvin)	Intensity (counts/ms)	Error bar (counts/ms)		Temperature (Kelvin)	Intensity (counts/ms)	Error bar (counts/ms)		Temperature (Kelvin)	Intensity (counts/ms)	Error bar (counts/ms)
3	665.356	19.575		3	572.072	15.7199		3	606.991	29.8154
5	686.929	22.6503		5	579.814	15.8098		5	608.501	24.2604
10	697.773	21.5666		10	588.231	15.8896		10	622.397	18.5173
15	714.042	17.8666		15	575.011	15.8048		15	605.171	24.9485
20	735.084	19.1216		20	615.181	15.9052		20	665.392	28.7321
25	657.622	22.1424		25	623.536	15.9103		25	642.594	27.2548
30	571.566	27.9159		30	659.143	16.0321		30	711.538	23.2306
35	467.271	17.1478		35	661.784	16.1269		35	690.354	23.0751
40	351.016	19.3818		40	608.279	15.9747		40	655.447	18.1025
45	309.215	17.5375		45	569.393	15.9573		45	613.946	17.463
50	234.747	13.9298		50	553.859	15.8874		50	600.058	20.4978
55	214.377	18.2857		55	507.044	15.7077		55	565.619	22.1565
60	163.696	18.7344		60	459.424	15.5476		60	521.41	21.8649
65	145.037	11.5288		65	365.934	15.1485		65	462.802	18.8533
70	106.856	15.2241		70	323.499	15.0573		70	431.467	23.255
75	83.7618	10.9846		75	319.339	15.1156		75	378.089	16.786
80	76.1698	12.5276		80	308.611	14.9093		80	366.025	24.5618

## Sheet: S1c
Choi et al., "Spatially Inhomogeneous Competition between Superconductivity and Charge Density Waves in YBa2Cu3O6.67" - Source Data File
Supplementary Figure 1c
l = 1. 0 (red solid circles)				l = 0.75 (yellow solid circles)				l = 0.5 (green solid circles)
Temperature (Kelvin)	Intensity (counts/ms)	Error bar (counts/ms)		Temperature (Kelvin)	Intensity (counts/ms)	Error bar (counts/ms)		Temperature (Kelvin)	Intensity (counts/ms)	Error bar (counts/ms)
3	467.546	15.2692		3	559.602	17.3319		3	619.291	20.0812
5	464.816	17.0834		5	607.172	17.1088		5	640.563	30.1267
10	441.611	14.4405		10	600.357	17.1376		10	637.415	24.5531
15	429.817	15.181		15	560.727	16.9818		15	616.8	20.26
20	401.015	16.744		20	584.596	17.2116		20	632.375	20.2832
25	371.816	16.6144		25	604.139	17.0659		25	651.622	23.5117
30	317.097	14.7046		30	611.402	17.1975		30	647.485	25.4612
35	285.112	14.1855		35	597.243	17.3029		35	645.962	18.4764
40	239.677	12.774		40	557.906	17.1572		40	607.207	18.7693
45	168.379	13.3572		45	523.079	17.0372		45	581.711	19.1583
50	148.595	12.3693		50	456.321	16.7292		50	539.923	19.1169
55	143.007	9.59025		55	405.579	16.5364		55	477.736	18.4207
60	114.659	14.0393		60	401.166	16.4315		60	441.347	17.6569
65	99.5273	12.534		65	353.343	16.245		65	429.634	14.0951
70	74.9017	10.245		70	325.694	16.2014		70	392.609	18.6624
75	55.137	11.8737		75	291.227	15.8869		75	349.811	20.6447
80	46.3331	12.5361		80	230.728	16.0206		80	314.205	18.7155

## Sheet: S1d
Choi et al., "Spatially Inhomogeneous Competition between Superconductivity and Charge Density Waves in YBa2Cu3O6.67" - Source Data File
Supplementary Figure 1d
l = 1. 0 (red solid circles)				l = 0.75 (yellow solid circles)				l = 0.5 (green solid circles)
Temperature (Kelvin)	Intensity (counts/ms)	Error bar (counts/ms)		Temperature (Kelvin)	Intensity (counts/ms)	Error bar (counts/ms)		Temperature (Kelvin)	Intensity (counts/ms)	Error bar (counts/ms)
3	212.76	16.4764		3	499.618	19.1376		3	551.912	22.1869
5	252.813	23.5736		5	487.286	19.2302		5	530.199	19.0501
10	227.544	20.6548		10	496.523	19.2383		10	565.328	19.4771
15	268.213	21.4667		15	509.366	19.4401		15	561.198	21.5076
20	247.139	20.8		20	569.85	19.7325		20	550.601	24.6126
25	273.256	22.5008		25	545.752	19.5333		25	588.193	28.7599
30	230.017	18.289		30	529.199	19.565		30	578.948	20.4712
35	263.94	18.2501		35	505.409	19.491		35	568.283	23.6618
40	263.709	20.0791		40	507.012	19.3811		40	562.244	29.6388
45	231.245	20.5385		45	500.152	19.348		45	549.875	20.7275
50	182.385	14.3179		50	480.613	19.4996		50	532.883	20.1115
55	150.553	12.344		55	416.922	19.0653		55	510.49	19.5257
60	98.2735	12.3909		60	369.333	18.904		60	437.607	18.5065
65	142.929	13.6245		65	334.873	18.3931		65	420.494	19.9905
70	97.8238	14.8487		70	339.686	18.8526		70	396.846	22.9444
75	66.4961	14.4349		75	282.542	18.6494		75	383.162	22.6005
80	52.8198	13.7725		80	273.42	18.9367		80	337.257	21.0454

## Sheet: S1e
Choi et al., "Spatially Inhomogeneous Competition between Superconductivity and Charge Density Waves in YBa2Cu3O6.67" - Source Data File
Supplementary Figure 1e
l = 1. 0 (red solid circles)				l = 0.75 (yellow solid circles)				l = 0.5 (green solid circles)
Temperature (Kelvin)	Intensity (counts/ms)	Error bar (counts/ms)		Temperature (Kelvin)	Intensity (counts/ms)	Error bar (counts/ms)		Temperature (Kelvin)	Intensity (counts/ms)	Error bar (counts/ms)
3	120.745	12.5439		3	470.208	16.5526		3	535.937	16.8009
5	114.221	12.9814		5	446.957	16.45		5	497.031	21.259
10	125.532	13.4494		10	458.191	16.5562		10	517.942	15.9636
15	138.759	14.6101		15	471.396	16.5898		15	542.809	19.0757
20	153.319	11.8821		20	498.234	16.7579		20	551.45	18.2749
25	146.609	14.6464		25	515.116	16.7356		25	568.093	14.8961
30	186.784	15.47		30	516.014	16.8227		30	574.242	15.4761
35	195.962	19.4567		35	500.243	18.9123		35	546.258	20.1504
40	196.506	15.7661		40	512.308	18.9864		40	555.523	24.4682
45	179.603	17.3796		45	498.929	19.1557		45	567.108	25.684
50	173.009	16.4732		50	462.414	19.2113		50	524.415	22.2432
55	141.75	15.5317		55	451.956	19.7637		55	499.721	20.9225
60	123.841	16.1238		60	377.526	19.7113		60	463.884	24.0544
65	114.56	16.2856		65	365.967	19.9416		65	431.69	26.6104
70	75.3087	10.0783		70	309.281	19.9904		70	393.553	22.3191
75	76.1792	14.8185		75	338.406	20.1341		75	407.635	21.408
80	61.3034	15.9588		80	289.364	19.4024		80	344.883	31.389

## Sheet: S1f
Choi et al., "Spatially Inhomogeneous Competition between Superconductivity and Charge Density Waves in YBa2Cu3O6.67" - Source Data File
Supplementary Figure 1f
l = 1. 0 (red solid circles)				l = 0.75 (yellow solid circles)				l = 0.5 (green solid circles)
Temperature (Kelvin)	Intensity (counts/ms)	Error bar (counts/ms)		Temperature (Kelvin)	Intensity (counts/ms)	Error bar (counts/ms)		Temperature (Kelvin)	Intensity (counts/ms)	Error bar (counts/ms)
3	82.2923	20.1464		3	293.169	18.2994		3	387.528	16.833
5	64.2452	18.2808		5	348.031	18.7469		5	419.242	20.1519
10	118.828	23.6562		10	344.352	18.5922		10	444.04	21.0573
15	63.5671	18.6395		15	336.798	18.4968		15	408.953	18.3571
20	101.981	14.8123		20	354.121	18.597		20	416.782	20.2036
25	91.5147	15.7758		25	356.467	18.5864		25	453.054	19.3382
30	83.8748	13.2425		30	394.251	19.2301		30	455.239	17.2447
35	116.847	15.2695		35	378.567	18.9383		35	459.183	20.6728
40	111.642	11.8186		40	459.609	19.4063		40	510.965	18.667
45	159.603	18.1204		45	426.644	19.2194		45	495.965	18.3134
50	166.293	18.8873		50	411.336	19.4313		50	457.406	19.2025
55	152.775	19.5042		55	437.143	19.523		55	498.249	22.0832
60	114.193	11.6898		60	383.182	19.3361		60	443.745	19.0818
65	98.2476	12.6093		65	406.5	19.0685		65	444.478	30.569
70	106.562	15.1599		70	374.035	19.1103		70	435.979	27.6646
75	87.524	16.4073		75	305.928	18.8807		75	350.018	26.293
80	69.017	14.9526		80	257.786	18.8432		80	314.942	22.4202
