# Supplementary material for: Spatially inhomogeneous competition between superconductivity and the charge density wave in YBa2Cu3O6.67
Source: Nat Commun. 2020 Feb 20;11:990. doi: 10.1038/s41467-020-14536-1 (PMC7033133; doi:10.1038/s41467-020-14536-1)
Supplement: Supplementary file 3 — Source Data [file 41467_2020_14536_MOESM3_ESM.zip › Supplementary_Figure_02.xlsx]

## Sheet: S2a
Choi et al., "Spatially Inhomogeneous Competition between Superconductivity and Charge Density Waves in YBa2Cu3O6.67" - Source Data File
Supplementary Figure 2a
14 Tesla		14.5 Tesla		15 Tesla
l (r. l. u.)	Intensity (counts/ms)	l (r. l. u.)	Intensity (counts/ms)	l (r. l. u.)	Intensity (counts/ms)
-6.75297e-07	958.913	-6.77735e-07	941.516	-6.77735e-07	938.331
0.0499995	943.01	0.049999	936.572	0.049999	938.188
0.1	958.778	0.0999994	893.108	0.0999994	933.969
0.15	966.884	0.15	961.993	0.15	967.935
0.199999	974.851	0.199999	990.02	0.199999	992.938
0.250001	1072.94	0.25	1041.41	0.25	1068.82
0.300001	1133.3	0.299999	1076.74	0.299999	1118.23
0.350001	1163.3	0.35	1182.27	0.35	1216.04
0.399999	1232.59	0.399999	1272.04	0.399999	1264.48
0.45	1277.93	0.449999	1279.14	0.449999	1326.43
0.499999	1378.3	0.500001	1315.55	0.500001	1384.09
0.550001	1459.29	0.55	1379.45	0.55	1432.01
0.600001	1479.67	0.600001	1353.46	0.600001	1434.97
0.649999	1479.95	0.649999	1398.22	0.649999	1400.89
0.699999	1373.77	0.699999	1374.66	0.699999	1464.85
0.75	1458.14	0.719999	1430.6	0.75	1368.87
0.799999	1368.99	0.74	1329.57	0.8	1416.13
0.850001	1342.05	0.76	1385.08	0.85	1425.64
0.899999	1299.5	0.780001	1340.9	0.899999	1506.02
0.950001	1294.06	0.8	1386.84	0.949999	1499.56
0.96	1320.06	0.820001	1345.91	0.959999	1520.44
0.97	1236.48	0.839999	1353.81	0.97	1565.81
0.98	1297.09	0.860001	1297.14	0.98	1542.53
0.990001	1256.61	0.88	1338.62	0.989999	1539
1	1243.37	0.899999	1296.85	1	1524.16
1.01	1278.51	0.919999	1317.46	1.01	1496.95
1.02	1177.17	0.940001	1344.63	1.02	1402
1.03	1144.55	0.959999	1270.45	1.03	1430.16
1.04	1172.63	0.98	1295.57	1.04	1351.3
1.05	1081.86	1	1242.34	1.05	1367.56
1.1	1048.45	1.02	1227.2	1.1	1120.05
1.15	965.828	1.04	1169.86	1.15	1047.79
1.2	890.778	1.06	1081.38	1.2	946.854
1.25	855.699	1.08	1019.95	1.25	927.558
1.3	799.389	1.1	971.296	1.3	986.787
1.35	789.706	1.12	1002.93	1.35	833.269
1.4	826.487	1.14	928.464	1.4	852.724
1.45	821.521	1.16	938.658	1.45	824.161
1.5	780.774	1.18	900.502	1.5	852.718
		1.2	885.166
		1.22	864.647
		1.24	865.931
		1.26	844.394
		1.28	884.988
		1.3	847.767

## Sheet: S2b
Choi et al., "Spatially Inhomogeneous Competition between Superconductivity and Charge Density Waves in YBa2Cu3O6.67" - Source Data File
Supplementary Figure 2b
14 Tesla		14.5 Tesla		15 Tesla
l (r. l. u.)	Intensity (counts/ms)	l (r. l. u.)	Intensity (counts/ms)	l (r. l. u.)	Intensity (counts/ms)
-6.75297e-07	935.466	-6.77735e-07	930.664	-6.77735e-07	941.352
0.0499995	949.83	0.049999	920.617	0.049999	930.203
0.1	944.946	0.0999994	952.821	0.0999994	935.98
0.15	996.317	0.15	968.262	0.15	996.608
0.199999	1003.85	0.199999	1012.18	0.199999	989.499
0.250001	1099.58	0.25	1017.6	0.25	1049.13
0.300001	1128.13	0.299999	1071.03	0.299999	1097.78
0.350001	1238.83	0.35	1206.34	0.35	1224.34
0.399999	1287.41	0.399999	1193.12	0.399999	1229.71
0.45	1361.92	0.449999	1264.33	0.449999	1308.39
0.499999	1418.47	0.500001	1345.08	0.500001	1347.11
0.550001	1441.24	0.55	1406.97	0.55	1429.09
0.600001	1354.93	0.600001	1402.83	0.600001	1412.71
0.649999	1457.74	0.649999	1395.71	0.649999	1454.82
0.699999	1476.6	0.699999	1399.27	0.699999	1448.72
0.75	1378.72	0.719999	1440.6	0.75	1458.37
0.799999	1369.05	0.74	1380.93	0.8	1403.23
0.850001	1248.28	0.76	1409.19	0.85	1429.44
0.899999	1351.86	0.780001	1344.77	0.899999	1500.31
0.950001	1312.79	0.8	1363.29	0.949999	1513.36
0.96	1298.54	0.820001	1349.29	0.959999	1487.69
0.97	1259.54	0.839999	1325.59	0.97	1525.92
0.98	1308.1	0.860001	1327.86	0.98	1542.84
0.990001	1218.72	0.88	1331.06	0.989999	1578.45
1	1229.69	0.899999	1315.39	1	1542.05
1.01	1170.03	0.919999	1339.64	1.01	1493.56
1.02	1155.81	0.940001	1289.63	1.02	1466.93
1.03	1194.38	0.959999	1331.64	1.03	1492.25
1.04	1156.48	0.98	1265.64	1.04	1407.9
1.05	1118.53	1	1251.4	1.05	1322.09
1.1	1065.16	1.02	1228.62	1.1	1148.81
1.15	927.583	1.04	1144.98	1.15	1099.59
1.2	902.172	1.06	1088.25	1.2	982.358
1.25	894.072	1.08	1071.93	1.25	918.146
1.3	842.576	1.1	1044.37	1.3	948.303
1.35	761.614	1.12	1019.63	1.35	903.109
1.4	807.183	1.14	959.878	1.4	837.656
1.45	818.587	1.16	934.773	1.45	896.165
1.5	760.853	1.18	928.634	1.5	832.788
		1.2	912.776
		1.22	898.148
		1.24	867.106
		1.26	855.451
		1.28	828.642
		1.3	857.281

## Sheet: S2c
Choi et al., "Spatially Inhomogeneous Competition between Superconductivity and Charge Density Waves in YBa2Cu3O6.67" - Source Data File
Supplementary Figure 2c
14 Tesla		14.5 Tesla		15 Tesla
l (r. l. u.)	Intensity (counts/ms)	l (r. l. u.)	Intensity (counts/ms)	l (r. l. u.)	Intensity (counts/ms)
-6.75297e-07	959.242	-6.77735e-07	929.741	-6.77735e-07	903.839
0.0499995	910.341	0.049999	914.957	0.049999	927.542
0.1	920.509	0.0999994	909.183	0.0999994	930.407
0.15	940.648	0.15	969.16	0.15	999.812
0.199999	1022.28	0.199999	980.382	0.199999	1022.22
0.250001	1079.15	0.25	1084.44	0.25	1100.23
0.300001	1106.57	0.299999	1108.35	0.299999	1098.81
0.350001	1241.25	0.35	1154.3	0.35	1167.97
0.399999	1297.22	0.399999	1271.89	0.399999	1274.6
0.45	1311.1	0.449999	1322.03	0.449999	1318.39
0.499999	1365.4	0.500001	1328.49	0.500001	1363.26
0.550001	1372.85	0.55	1383.17	0.55	1473.06
0.600001	1453.37	0.600001	1382.01	0.600001	1449.05
0.649999	1432.27	0.649999	1378.56	0.649999	1436.84
0.699999	1409.95	0.699999	1374.75	0.699999	1480.87
0.75	1448.84	0.719999	1412.39	0.75	1444.98
0.799999	1374.93	0.74	1375.39	0.8	1425.12
0.850001	1306	0.76	1370.32	0.85	1438.44
0.899999	1388.77	0.780001	1420.62	0.899999	1446.16
0.950001	1305.79	0.8	1351.13	0.949999	1483.1
0.96	1322.63	0.820001	1361.49	0.959999	1533.4
0.97	1216.87	0.839999	1343.19	0.97	1566.61
0.98	1282.55	0.860001	1320.19	0.98	1601.38
0.990001	1227.02	0.88	1329.66	0.989999	1597.24
1	1240.26	0.899999	1302.31	1	1575.23
1.01	1280.33	0.919999	1324.31	1.01	1544.75
1.02	1203.27	0.940001	1314.2	1.02	1463.97
1.03	1168.05	0.959999	1316.38	1.03	1456.36
1.04	1141.13	0.98	1338.16	1.04	1378.5
1.05	1105.38	1	1276.5	1.05	1355.18
1.1	1000.56	1.02	1206.81	1.1	1159.8
1.15	943.437	1.04	1172.62	1.15	1029.99
1.2	927.502	1.06	1106.73	1.2	958.685
1.25	870.384	1.08	1049.54	1.25	943.935
1.3	859.35	1.1	1014.13	1.3	897.976
1.35	830.235	1.12	999.152	1.35	867.918
1.4	793.12	1.14	964.201	1.4	860.148
1.45	764.064	1.16	925.627	1.45	903.862
1.5	802.598	1.18	937.395	1.5	875.117
		1.2	941.446
		1.22	888.807
		1.24	884.126
		1.26	855.094
		1.28	883.006
		1.3	834.966

## Sheet: S2d
Choi et al., "Spatially Inhomogeneous Competition between Superconductivity and Charge Density Waves in YBa2Cu3O6.67" - Source Data File
Supplementary Figure 2d
14 Tesla		14.5 Tesla		15 Tesla
l (r. l. u.)	Intensity (counts/ms)	l (r. l. u.)	Intensity (counts/ms)	l (r. l. u.)	Intensity (counts/ms)
-6.75297e-07	956.066	-6.77735e-07	921.744	-6.77735e-07	934.098
0.0499995	938.097	0.049999	887.29	0.049999	963.163
0.1	953.509	0.0999994	927.77	0.0999994	964.628
0.15	995.654	0.15	938.196	0.15	997.817
0.199999	1060.84	0.199999	999.24	0.199999	1025.59
0.250001	1103.15	0.25	1061.61	0.25	1017.1
0.300001	1096.09	0.299999	1081.3	0.299999	1147.61
0.350001	1170.64	0.35	1188.82	0.35	1170.48
0.399999	1257.02	0.399999	1258.02	0.399999	1304.88
0.45	1351.77	0.449999	1317.71	0.449999	1293.74
0.499999	1348.65	0.500001	1357.06	0.500001	1370.2
0.550001	1416.39	0.55	1374.23	0.55	1448.41
0.600001	1468.63	0.600001	1407.39	0.600001	1457.37
0.649999	1433.2	0.649999	1402.2	0.649999	1415.77
0.699999	1409.55	0.699999	1396.69	0.699999	1428.25
0.75	1406.83	0.719999	1396.45	0.75	1425.48
0.799999	1361.77	0.74	1430.03	0.8	1492.9
0.850001	1400.57	0.76	1454.83	0.85	1381.49
0.899999	1343.29	0.780001	1400.74	0.899999	1421.24
0.950001	1245.99	0.8	1396.7	0.949999	1511.64
0.96	1294.72	0.820001	1353.63	0.959999	1543.76
0.97	1253.93	0.839999	1357.66	0.97	1568.76
0.98	1265.38	0.860001	1323.54	0.98	1626.49
0.990001	1270.45	0.88	1341.92	0.989999	1552.53
1	1255.36	0.899999	1316.83	1	1579.15
1.01	1179.34	0.919999	1304.7	1.01	1511.97
1.02	1140.41	0.940001	1336.84	1.02	1530.71
1.03	1146.1	0.959999	1329.11	1.03	1516.77
1.04	1133.2	0.98	1340.93	1.04	1414.32
1.05	1151.42	1	1310.87	1.05	1337.6
1.1	1012.46	1.02	1240.07	1.1	1186.13
1.15	927.363	1.04	1197.51	1.15	1063.11
1.2	915.056	1.06	1101.09	1.2	999.667
1.25	864.258	1.08	1081.62	1.25	983.096
1.3	891.649	1.1	1020.75	1.3	930.307
1.35	815.875	1.12	991.286	1.35	939.988
1.4	779.401	1.14	927.994	1.4	896.076
1.45	790.664	1.16	969.001	1.45	895.288
1.5	782.716	1.18	940.095	1.5	827.956
		1.2	902.384
		1.22	890.422
		1.24	875.11
		1.26	874.883
		1.28	885.625
		1.3	876.64

## Sheet: S2e
Choi et al., "Spatially Inhomogeneous Competition between Superconductivity and Charge Density Waves in YBa2Cu3O6.67" - Source Data File
Supplementary Figure 2e
14 Tesla		14.5 Tesla		15 Tesla
l (r. l. u.)	Intensity (counts/ms)	l (r. l. u.)	Intensity (counts/ms)	l (r. l. u.)	Intensity (counts/ms)
-6.75297e-07	965.107	-6.77735e-07	932.281	-6.77735e-07	936.582
0.0499995	945.397	0.049999	930.858	0.049999	909.376
0.1	966.193	0.0999994	961.147	0.0999994	928.7
0.15	1011.63	0.15	1024.12	0.15	992.424
0.199999	1060.65	0.199999	1023.43	0.199999	1032.35
0.250001	1069.86	0.25	1077.47	0.25	1051.97
0.300001	1150.51	0.299999	1093.52	0.299999	1090.9
0.350001	1247.59	0.35	1194.94	0.35	1218.87
0.399999	1240.51	0.399999	1279.79	0.399999	1229.23
0.45	1353.79	0.449999	1362.08	0.449999	1382.11
0.499999	1456.09	0.500001	1369.29	0.500001	1391.13
0.550001	1465.57	0.55	1420.9	0.55	1485.47
0.600001	1470.15	0.600001	1407.77	0.600001	1500.27
0.649999	1448.29	0.649999	1428.83	0.649999	1495.14
0.699999	1442.96	0.699999	1432.59	0.699999	1415.11
0.75	1459.91	0.719999	1421.7	0.75	1485.8
0.799999	1395.38	0.74	1420.55	0.8	1435.64
0.850001	1316.25	0.76	1433.73	0.85	1469.51
0.899999	1364.86	0.780001	1434.58	0.899999	1473.51
0.950001	1269.56	0.8	1421.13	0.949999	1520.71
0.96	1324.38	0.820001	1437.91	0.959999	1554.25
0.97	1256.82	0.839999	1400.4	0.97	1553.92
0.98	1239.63	0.860001	1390.75	0.98	1543.42
0.990001	1221.73	0.88	1382.32	0.989999	1579.7
1	1239.62	0.899999	1360.12	1	1578.82
1.01	1176.79	0.919999	1363.45	1.01	1562.86
1.02	1121.55	0.940001	1353.04	1.02	1473.32
1.03	1124.08	0.959999	1385.57	1.03	1456.22
1.04	1128.26	0.98	1391.16	1.04	1436.06
1.05	1092.94	1	1314.02	1.05	1326.27
1.1	1024.43	1.02	1271.07	1.1	1154.37
1.15	941.385	1.04	1240.59	1.15	993.575
1.2	935.304	1.06	1149.59	1.2	1038.1
1.25	862.838	1.08	1108.77	1.25	986.403
1.3	863.656	1.1	1051.73	1.3	961.325
1.35	846.344	1.12	1014.07	1.35	907.474
1.4	835.917	1.14	1008.29	1.4	913.791
1.45	824.852	1.16	961.983	1.45	818.613
1.5	774.598	1.18	998.851	1.5	826.573
		1.2	974.959
		1.22	934.792
		1.24	903.332
		1.26	930.96
		1.28	883.456
		1.3	933.683

## Sheet: S2f
Choi et al., "Spatially Inhomogeneous Competition between Superconductivity and Charge Density Waves in YBa2Cu3O6.67" - Source Data File
Supplementary Figure 2f
14 Tesla		14.5 Tesla		15 Tesla
l (r. l. u.)	Intensity (counts/ms)	l (r. l. u.)	Intensity (counts/ms)	l (r. l. u.)	Intensity (counts/ms)
-6.75297e-07	908.905	-6.77735e-07	937.403	-6.77735e-07	931.558
0.0499995	922.997	0.049999	951.692	0.049999	909.318
0.1	957.35	0.0999994	977.89	0.0999994	941.868
0.15	962.224	0.15	995.338	0.15	956.076
0.199999	1010.07	0.199999	1037.36	0.199999	1031.72
0.250001	1084.2	0.25	1093.29	0.25	1091.44
0.300001	1106.61	0.299999	1124.87	0.299999	1101.76
0.350001	1214.03	0.35	1224.79	0.35	1206.6
0.399999	1288.74	0.399999	1277.9	0.399999	1251.51
0.45	1327.81	0.449999	1327.93	0.449999	1296.19
0.499999	1422.68	0.500001	1367.56	0.500001	1404.63
0.550001	1481.86	0.55	1441.53	0.55	1435.31
0.600001	1423.47	0.600001	1441.64	0.600001	1445.83
0.649999	1411.9	0.649999	1432.48	0.649999	1409.02
0.699999	1451.19	0.699999	1427.62	0.699999	1437.16
0.75	1386.36	0.719999	1418.46	0.75	1436.92
0.799999	1370.61	0.74	1445.24	0.8	1486.59
0.850001	1339.12	0.76	1403.54	0.85	1459.64
0.899999	1270.83	0.780001	1420.12	0.899999	1437.5
0.950001	1230.42	0.8	1414	0.949999	1519.9
0.96	1260.5	0.820001	1424.33	0.959999	1548.05
0.97	1248.7	0.839999	1400.02	0.97	1555.5
0.98	1159.94	0.860001	1380.83	0.98	1498.24
0.990001	1209.04	0.88	1373.4	0.989999	1528.59
1	1124.45	0.899999	1365.35	1	1562.43
1.01	1198.36	0.919999	1392.22	1.01	1519.92
1.02	1189.76	0.940001	1361.04	1.02	1459.86
1.03	1087.29	0.959999	1360.95	1.03	1422.69
1.04	1101.59	0.98	1328.67	1.04	1332.42
1.05	1093.63	1	1319.47	1.05	1327.85
1.1	1001.98	1.02	1269.23	1.1	1232.03
1.15	962.961	1.04	1219.38	1.15	1046.45
1.2	915.172	1.06	1133.55	1.2	1029.31
1.25	909.667	1.08	1131.1	1.25	941.898
1.3	819.484	1.1	1083.09	1.3	920.002
1.35	838.951	1.12	1033.14	1.35	916.772
1.4	807.263	1.14	1001.2	1.4	870.22
1.45	768.69	1.16	1005.66	1.45	873.743
1.5	780.724	1.18	997.44	1.5	836.245
		1.2	964.053
		1.22	926.752
		1.24	947.487
		1.26	914.682
		1.28	899.021
		1.3	838.812

## Sheet: S2g
Choi et al., "Spatially Inhomogeneous Competition between Superconductivity and Charge Density Waves in YBa2Cu3O6.67" - Source Data File
Supplementary Figure 2g
14 Tesla		14.5 Tesla		15 Tesla
l (r. l. u.)	Intensity (counts/ms)	l (r. l. u.)	Intensity (counts/ms)	l (r. l. u.)	Intensity (counts/ms)
-6.75297e-07	945.346	-6.77735e-07	954.4	-6.77735e-07	893.679
0.0499995	954.013	0.049999	918.308	0.049999	880.36
0.1	967.209	0.0999994	972.198	0.0999994	892.913
0.15	1011.16	0.15	995.227	0.15	974.087
0.199999	1037.37	0.199999	1024.68	0.199999	1019.92
0.250001	1099.91	0.25	1088.17	0.25	1081.01
0.300001	1160.64	0.299999	1158.52	0.299999	1126.12
0.350001	1229.93	0.35	1210.56	0.35	1189.37
0.399999	1276.95	0.399999	1290.55	0.399999	1286.76
0.45	1385.68	0.449999	1335.23	0.449999	1304.49
0.499999	1383.11	0.500001	1370.36	0.500001	1389.22
0.550001	1484.88	0.55	1391.36	0.55	1448.41
0.600001	1428.29	0.600001	1420.11	0.600001	1547.09
0.649999	1460.11	0.649999	1414.27	0.649999	1525.6
0.699999	1491.26	0.699999	1410.21	0.699999	1478.03
0.75	1413.29	0.719999	1462.67	0.75	1526.57
0.799999	1373.94	0.74	1439.6	0.8	1466.08
0.850001	1364.6	0.76	1492.89	0.85	1425.46
0.899999	1278.9	0.780001	1436.57	0.899999	1519.39
0.950001	1182.86	0.8	1432.49	0.949999	1471.99
0.96	1215.55	0.820001	1392.52	0.959999	1475.28
0.97	1222.5	0.839999	1382.11	0.97	1468.25
0.98	1219.59	0.860001	1402.42	0.98	1468.4
0.990001	1222.18	0.88	1373.41	0.989999	1454.97
1	1156.62	0.899999	1358.57	1	1475.78
1.01	1092.06	0.919999	1313.58	1.01	1429.97
1.02	1118.29	0.940001	1367.01	1.02	1378.55
1.03	1102.76	0.959999	1314.84	1.03	1337.75
1.04	1048.44	0.98	1341.95	1.04	1362.71
1.05	1095.57	1	1248.24	1.05	1263.35
1.1	1021.29	1.02	1239.85	1.1	1145.15
1.15	1021.5	1.04	1184.63	1.15	1096.97
1.2	923.584	1.06	1158.1	1.2	1035.81
1.25	918.076	1.08	1097.56	1.25	961.98
1.3	826.559	1.1	1055.89	1.3	919.569
1.35	809.337	1.12	1043.32	1.35	899.459
1.4	877.487	1.14	1016.94	1.4	850.128
1.45	783.769	1.16	1033.12	1.45	878.596
1.5	740.346	1.18	999.726	1.5	849.391
		1.2	995.557
		1.22	938.846
		1.24	920.402
		1.26	944.769
		1.28	962.886
		1.3	867.277

## Sheet: S2h
Choi et al., "Spatially Inhomogeneous Competition between Superconductivity and Charge Density Waves in YBa2Cu3O6.67" - Source Data File
Supplementary Figure 2h
14 Tesla		14.5 Tesla		15 Tesla
l (r. l. u.)	Intensity (counts/ms)	l (r. l. u.)	Intensity (counts/ms)	l (r. l. u.)	Intensity (counts/ms)
-6.75297e-07	958.942	-6.77735e-07	961.83	-6.77735e-07	909.249
0.0499995	926.828	0.049999	942.397	0.049999	944.545
0.1	953.457	0.0999994	959.216	0.0999994	938.359
0.15	997.604	0.15	989.303	0.15	975.637
0.199999	1027.48	0.199999	1013.42	0.199999	1013.14
0.250001	1084.09	0.25	1089.24	0.25	1082.65
0.300001	1186.01	0.299999	1153.96	0.299999	1116.67
0.350001	1214.07	0.35	1230.21	0.35	1208.12
0.399999	1312.15	0.399999	1276.22	0.399999	1240.63
0.45	1312.4	0.449999	1323.93	0.449999	1322.13
0.499999	1444.68	0.500001	1400.79	0.500001	1436
0.550001	1484.52	0.55	1444.12	0.55	1475.1
0.600001	1509.74	0.600001	1465.65	0.600001	1465.82
0.649999	1464.23	0.649999	1426.33	0.649999	1499.85
0.699999	1464.73	0.699999	1417.53	0.699999	1500.44
0.75	1462.35	0.719999	1493.56	0.75	1454.97
0.799999	1400.98	0.74	1453.56	0.8	1470.3
0.850001	1314.17	0.76	1460.83	0.85	1434.61
0.899999	1298.41	0.780001	1451.81	0.899999	1398.53
0.950001	1232.75	0.8	1405.38	0.949999	1367.95
0.96	1174.04	0.820001	1403.39	0.959999	1349.79
0.97	1123.44	0.839999	1393.63	0.97	1295.37
0.98	1153.89	0.860001	1407.84	0.98	1283.1
0.990001	1091.41	0.88	1385.04	0.989999	1245.11
1	1144.29	0.899999	1335.4	1	1237.56
1.01	1070.36	0.919999	1368.86	1.01	1278.83
1.02	1110.77	0.940001	1311.86	1.02	1258.22
1.03	1105.14	0.959999	1285.07	1.03	1197.97
1.04	1069.44	0.98	1271.88	1.04	1177.14
1.05	1005.93	1	1239.63	1.05	1170.92
1.1	983.517	1.02	1198.89	1.1	1131.49
1.15	977.066	1.04	1158.15	1.15	1096.16
1.2	930.448	1.06	1152	1.2	1064.44
1.25	886.723	1.08	1104.85	1.25	960.836
1.3	871.41	1.1	1060.49	1.3	939.255
1.35	845.062	1.12	1045.17	1.35	930.171
1.4	820.499	1.14	1055.19	1.4	870.218
1.45	810.629	1.16	1016.87	1.45	893.807
1.5	775.942	1.18	1018.48	1.5	892.491
		1.2	954.427
		1.22	943.299
		1.24	932.239
		1.26	937.868
		1.28	940.413
		1.3	896.065

## Sheet: S2i
Choi et al., "Spatially Inhomogeneous Competition between Superconductivity and Charge Density Waves in YBa2Cu3O6.67" - Source Data File
Supplementary Figure 2i
14 Tesla		14.5 Tesla		15 Tesla
l (r. l. u.)	Intensity (counts/ms)	l (r. l. u.)	Intensity (counts/ms)	l (r. l. u.)	Intensity (counts/ms)
-6.75297e-07	936.262	-6.77735e-07	948.288	-6.77735e-07	909.249
0.0499995	959.283	0.049999	922.286	0.049999	944.545
0.1	970.537	0.0999994	937.526	0.0999994	938.359
0.15	1050.15	0.15	976.7	0.15	975.637
0.199999	1011.21	0.199999	1049.37	0.199999	1013.14
0.250001	1094.17	0.25	1101.02	0.25	1082.65
0.300001	1120.29	0.299999	1136.25	0.299999	1116.67
0.350001	1216.89	0.35	1207.6	0.35	1208.12
0.399999	1331.61	0.399999	1284.79	0.399999	1240.63
0.45	1400.09	0.449999	1334.94	0.449999	1322.13
0.499999	1462.32	0.500001	1399.87	0.500001	1436
0.550001	1444.49	0.55	1391.51	0.55	1475.1
0.600001	1450.73	0.600001	1468.95	0.600001	1465.82
0.649999	1445.35	0.649999	1489.96	0.649999	1499.85
0.699999	1433.78	0.699999	1493.44	0.699999	1500.44
0.75	1460.45	0.719999	1482.65	0.75	1454.97
0.799999	1358.31	0.74	1472.75	0.8	1470.3
0.850001	1243.87	0.76	1453.77	0.85	1434.61
0.899999	1224.49	0.780001	1462.82	0.899999	1398.53
0.950001	1116.2	0.8	1397.73	0.949999	1367.95
0.96	1142.63	0.820001	1400.36	0.959999	1349.79
0.97	1137.85	0.839999	1379.1	0.97	1295.37
0.98	1126.9	0.860001	1322.52	0.98	1283.1
0.990001	1112.22	0.88	1325.52	0.989999	1245.11
1	1082.35	0.899999	1332.83	1	1237.56
1.01	1090.41	0.919999	1293.83	1.01	1278.83
1.02	1064.43	0.940001	1274.04	1.02	1258.22
1.03	1042.33	0.959999	1235.32	1.03	1197.97
1.04	1034.25	0.98	1252.89	1.04	1177.14
1.05	1058.83	1	1149.48	1.05	1170.92
1.1	958.492	1.02	1146.45	1.1	1131.49
1.15	962.069	1.04	1126.74	1.15	1096.16
1.2	920.015	1.06	1105.11	1.2	1064.44
1.25	907.596	1.08	1071.39	1.25	960.836
1.3	884.571	1.1	1014.98	1.3	939.255
1.35	845.675	1.12	1083.75	1.35	930.171
1.4	810.269	1.14	1014.78	1.4	870.218
1.45	846.422	1.16	977.088	1.45	893.807
1.5	794.355	1.18	1006.96	1.5	892.491
		1.2	972.557
		1.22	978.141
		1.24	934.119
		1.26	920.01
		1.28	926.986
		1.3	902.925

## Sheet: S2j
Choi et al., "Spatially Inhomogeneous Competition between Superconductivity and Charge Density Waves in YBa2Cu3O6.67" - Source Data File
Supplementary Figure 2j
14 Tesla		14.5 Tesla		15 Tesla
l (r. l. u.)	Intensity (counts/ms)	l (r. l. u.)	Intensity (counts/ms)	l (r. l. u.)	Intensity (counts/ms)
-6.75297e-07	950.523	-6.77735e-07	979.962	-6.77735e-07	938.123
0.0499995	998.484	0.049999	956.559	0.049999	964.247
0.1	954.5	0.0999994	954.553	0.0999994	961.164
0.15	953.322	0.15	993.075	0.15	1056.69
0.199999	1079.53	0.199999	1067.78	0.199999	1042.59
0.250001	1066.67	0.25	1103.63	0.25	1104
0.300001	1120.58	0.299999	1163.37	0.299999	1175.53
0.350001	1255.29	0.35	1224.58	0.35	1211.87
0.399999	1279.88	0.399999	1295.79	0.399999	1269.79
0.45	1349.65	0.449999	1356.19	0.449999	1328.75
0.499999	1400.78	0.500001	1392.95	0.500001	1454.64
0.550001	1472.21	0.55	1452.28	0.55	1435.14
0.600001	1462.9	0.600001	1434.89	0.600001	1503.82
0.649999	1416.6	0.649999	1480.12	0.649999	1501.05
0.699999	1430.16	0.699999	1439.17	0.699999	1479.88
0.75	1419.96	0.719999	1428.34	0.75	1506.79
0.799999	1367.19	0.74	1456.21	0.8	1440.92
0.850001	1329.42	0.76	1457.96	0.85	1377.83
0.899999	1197.24	0.780001	1414.21	0.899999	1320.42
0.950001	1086.17	0.8	1380.34	0.949999	1264.31
0.96	1055.18	0.820001	1397.49	0.959999	1256.93
0.97	1067.7	0.839999	1366.34	0.97	1233.22
0.98	1071.21	0.860001	1365.09	0.98	1293.69
0.990001	1101.06	0.88	1311.41	0.989999	1265.85
1	1060.89	0.899999	1302.13	1	1220.95
1.01	1067.03	0.919999	1233.58	1.01	1197.66
1.02	1032.44	0.940001	1173.87	1.02	1148.79
1.03	1046.6	0.959999	1191.05	1.03	1209.16
1.04	1031.13	0.98	1139.38	1.04	1133.29
1.05	1027.59	1	1136.66	1.05	1140.68
1.1	984.237	1.02	1066.87	1.1	1095.31
1.15	970.231	1.04	1041.1	1.15	1048.51
1.2	907.848	1.06	1083.55	1.2	1040.8
1.25	897.527	1.08	1020.23	1.25	975.229
1.3	877.796	1.1	1052.08	1.3	968.351
1.35	824.999	1.12	1021.68	1.35	876.264
1.4	836.149	1.14	1009.63	1.4	902.056
1.45	843.681	1.16	983.946	1.45	885.233
1.5	833.989	1.18	982.612	1.5	887.945
		1.2	992.419
		1.22	917.012
		1.24	953.173
		1.26	917.439
		1.28	976.824
		1.3	905.946

[truncated: 5 more sheets: S2k, S2l, S2m, S2n, S2o]
