# Supplementary material for: Spatially inhomogeneous competition between superconductivity and the charge density wave in YBa2Cu3O6.67
Source: Nat Commun. 2020 Feb 20;11:990. doi: 10.1038/s41467-020-14536-1 (PMC7033133; doi:10.1038/s41467-020-14536-1)
Supplement: Supplementary file 3 — Source Data [file 41467_2020_14536_MOESM3_ESM.zip › Supplementary_Figure_03.xlsx]

## Sheet: S3a
Choi et al., "Spatially Inhomogeneous Competition between Superconductivity and Charge Density Waves in YBa2Cu3O6.67" - Source Data File
Supplemetary Figure 3a
14 Tesla		14.5 Tesla		15 Tesla
l (r. l. u.)	Intensity (counts/ms)	l (r. l. u.)	Intensity (counts/ms)	l (r. l. u.)	Intensity (counts/ms)
-6.75297e-07	17.9359	-6.77735e-07	0.538924	-6.77735e-07	-2.64572
0.0499995	-3.91498	0.049999	-10.3529	0.049999	-8.73666
0.1	-0.0350373	0.0999994	-65.7044	0.0999994	-24.8431
0.15	-11.8076	0.15	-16.6989	0.15	-10.757
0.199999	-33.6983	0.199999	-18.5289	0.199999	-15.611
0.250001	23.0983	0.25	-8.43721	0.25	18.9725
0.300001	30.3834	0.299999	-26.1755	0.299999	15.3135
0.350001	-3.10055	0.35	15.8643	0.35	49.6359
0.399999	-4.30124	0.399999	35.1498	0.399999	27.5905
0.45	-30.9381	0.449999	-29.726	0.449999	17.568
0.499999	3.02085	0.500001	-59.7293	0.500001	8.80503
0.550001	30.7857	0.55	-49.0541	0.55	3.51207
0.600001	17.941	0.600001	-108.267	0.600001	-26.7542
0.649999	9.47557	0.649999	-72.2531	0.649999	-69.5873
0.699999	-80.4845	0.699999	-79.5953	0.699999	10.5885
0.75	39.8482	0.719999	-11.1254	0.75	-49.4177
0.799999	-5.2345	0.74	-97.0147	0.8	41.9137
0.850001	5.79076	0.76	-24.5745	0.85	89.3811
0.899999	-10.8966	0.780001	-50.9663	0.899999	195.627
0.950001	9.70402	0.8	12.6237	0.949999	215.204
0.96	43.06	0.820001	-11.7223	0.959999	243.44
0.97	-31.989	0.839999	10.9587	0.97	297.34
0.98	38.4762	0.860001	-33.0912	0.98	283.914
0.990001	9.26256	0.88	18.9872	0.989999	291.652
1	8.78347	0.899999	-13.5482	1	289.571
1.01	58.1732	0.919999	16.1798	1.01	276.616
1.02	-27.4675	0.940001	53.9072	1.02	197.359
1.03	-43.0483	0.959999	-6.54753	1.03	242.566
1.04	3.2973	0.98	36.9492	1.04	181.964
1.05	-68.1981	1	7.75769	1.05	217.503
1.1	1.98811	1.02	22.5596	1.1	73.5807
1.15	13.3793	1.04	0.518893	1.15	95.3376
1.2	4.96486	1.06	-48.59	1.2	61.0397
1.25	9.47332	1.08	-68.3858	1.25	81.332
1.3	-24.9296	1.1	-75.1703	1.3	162.468
1.35	-21.7769	1.12	-3.35514	1.35	21.7869
1.4	23.6411	1.14	-40.8841	1.4	49.8775
1.45	25.3188	1.16	1.94787	1.45	27.9583
1.5	-9.7989	1.18	-8.36415	1.5	62.145
		1.2	-0.647554
		1.22	-2.54343
		1.24	13.5335
		1.26	3.63858
		1.28	53.3945
		1.3	23.448

## Sheet: S3b
Choi et al., "Spatially Inhomogeneous Competition between Superconductivity and Charge Density Waves in YBa2Cu3O6.67" - Source Data File
Supplementary Figure 3b
14 Tesla		14.5 Tesla		15 Tesla
l (r. l. u.)	Intensity (counts/ms)	l (r. l. u.)	Intensity (counts/ms)	l (r. l. u.)	Intensity (counts/ms)
-6.75297e-07	16.3548	-6.77735e-07	11.5525	-6.77735e-07	22.2408
0.0499995	12.5017	0.049999	-16.7114	0.049999	-7.12483
0.1	-18.0203	0.0999994	-10.1451	0.0999994	-26.9863
0.15	-0.726723	0.15	-28.7824	0.15	-0.436218
0.199999	-36.1825	0.199999	-27.857	0.199999	-50.5338
0.250001	8.00193	0.25	-73.9726	0.25	-42.4391
0.300001	-22.0999	0.299999	-79.1953	0.299999	-52.4534
0.350001	25.4388	0.35	-7.05028	0.35	10.9585
0.399999	10.1123	0.399999	-84.1775	0.399999	-47.5898
0.45	24.5238	0.449999	-73.0616	0.449999	-29.0043
0.499999	29.7531	0.500001	-43.6311	0.500001	-41.606
0.550001	14.6549	0.55	-19.6201	0.55	2.50124
0.600001	-92.3349	0.600001	-44.4393	0.600001	-34.561
0.649999	9.14846	0.649999	-52.8838	0.649999	6.23374
0.699999	45.9045	0.699999	-31.4318	0.699999	18.0212
0.75	-18.5148	0.719999	21.7779	0.75	61.1357
0.799999	12.306	0.74	-23.9076	0.8	46.4852
0.850001	-73.0165	0.76	19.8609	0.85	108.143
0.899999	54.4316	0.780001	-28.2487	0.899999	202.883
0.950001	38.5977	0.8	6.55398	0.949999	239.166
0.96	31.0732	0.820001	7.97031	0.959999	220.218
0.97	-0.0194651	0.839999	-1.88402	0.97	266.358
0.98	57.7798	0.860001	12.2216	0.98	292.52
0.990001	-20.9086	0.88	25.2483	0.989999	338.827
1	2.27303	0.899999	17.9637	1	314.636
1.01	-43.6435	0.919999	50.3131	1.01	279.881
1.02	-42.6471	0.940001	9.70039	1.02	268.477
1.03	12.5064	0.959999	64.1734	1.03	310.372
1.04	-7.586	0.98	15.3191	1.04	243.829
1.05	-26.722	1	23.9871	1.05	176.838
1.1	20.5273	1.02	30.1645	1.1	104.178
1.15	-27.1216	1.04	-19.0924	1.15	144.884
1.2	11.0882	1.06	-37.4092	1.2	91.2736
1.25	42.7377	1.08	-13.2101	1.25	66.8109
1.3	16.0344	1.1	-0.257192	1.3	121.76
1.35	-48.3566	1.12	13.6034	1.35	93.139
1.4	9.00794	1.14	-10.8982	1.4	39.4807
1.45	29.1284	1.16	-4.97717	1.45	106.706
1.5	-21.9488	1.18	15.3911	1.5	49.9857
		1.2	21.6912
		1.22	25.3378
		1.24	9.29978
		1.26	10.0002
		1.28	-6.54095
		1.3	30.7388

## Sheet: S3c
Choi et al., "Spatially Inhomogeneous Competition between Superconductivity and Charge Density Waves in YBa2Cu3O6.67" - Source Data File
Supplementary Figure 3c
14 Tesla		14.5 Tesla		15 Tesla
l (r. l. u.)	Intensity (counts/ms)	l (r. l. u.)	Intensity (counts/ms)	l (r. l. u.)	Intensity (counts/ms)
-6.75297e-07	53.188	-6.77735e-07	23.6869	-6.77735e-07	-2.21507
0.0499995	-13.5931	0.049999	-8.97702	0.049999	3.60796
0.1	-28.1985	0.0999994	-39.5242	0.0999994	-18.2997
0.15	-40.6609	0.15	-12.1492	0.15	18.5032
0.199999	0.0510767	0.199999	-41.8496	0.199999	-0.00649551
0.250001	7.86004	0.25	13.1508	0.25	28.9395
0.300001	-20.8483	0.299999	-19.0751	0.299999	-28.6113
0.350001	52.6992	0.35	-34.2517	0.35	-20.5812
0.399999	45.5914	0.399999	20.2581	0.399999	22.9675
0.45	-1.67694	0.449999	9.25519	0.449999	5.61582
0.499999	-2.24177	0.500001	-39.1491	0.500001	-4.38574
0.550001	-39.0166	0.55	-28.6993	0.55	61.1964
0.600001	11.756	0.600001	-59.6075	0.600001	7.4353
0.649999	-21.8379	0.649999	-75.5547	0.649999	-17.2721
0.699999	-38.0433	0.699999	-73.2471	0.699999	32.8724
0.75	25.2511	0.719999	-27.9614	0.75	21.3916
0.799999	-8.53695	0.74	-54.4635	0.8	41.644
0.850001	-29.6288	0.76	-46.3611	0.85	102.809
0.899999	90.9032	0.780001	19.5359	0.899999	148.298
0.950001	27.5287	0.8	-32.3364	0.949999	204.835
0.96	48.8342	0.820001	-2.9934	0.959999	259.599
0.97	-51.1226	0.839999	-1.89235	0.97	298.614
0.98	22.1819	0.860001	-6.40698	0.98	341.004
0.990001	-23.5073	0.88	19.1843	0.989999	346.715
1	2.03423	0.899999	4.44362	1	337.005
1.01	56.9349	0.919999	35.4468	1.01	321.354
1.02	-2.8804	0.940001	32.2781	1.02	257.822
1.03	-18.7385	0.959999	42.583	1.03	269.571
1.04	-24.6289	0.98	77.7935	1.04	212.731
1.05	-38.2336	1	38.2711	1.05	211.566
1.1	-34.3773	1.02	0.667437	1.1	124.866
1.15	-13.3349	1.04	6.84849	1.15	73.2134
1.2	21.3074	1.06	-14.1777	1.2	52.4887
1.25	0.965247	1.08	-26.5425	1.25	74.5151
1.3	18.3884	1.1	-20.7993	1.3	57.0133
1.35	11.1525	1.12	-0.225259	1.35	48.8352
1.4	-9.42155	1.14	-5.46732	1.4	57.6061
1.45	-26.0933	1.16	-19.3639	1.45	113.705
1.5	21.7287	1.18	13.2116	1.5	94.247
		1.2	35.2499
		1.22	-1.48675
		1.24	8.10125
		1.26	-8.04288
		1.28	31.5225
		1.3	-5.99666

## Sheet: S3d
Choi et al., "Spatially Inhomogeneous Competition between Superconductivity and Charge Density Waves in YBa2Cu3O6.67" - Source Data File
Supplementary Figure 3d
14 Tesla		14.5 Tesla		15 Tesla
l (r. l. u.)	Intensity (counts/ms)	l (r. l. u.)	Intensity (counts/ms)	l (r. l. u.)	Intensity (counts/ms)
-6.75297e-07	20.4164	-6.77735e-07	-13.9054	-6.77735e-07	-1.55081
0.0499995	-12.1322	0.049999	-62.9391	0.049999	12.9346
0.1	-17.9044	0.0999994	-43.6428	0.0999994	-6.78469
0.15	-4.59379	0.15	-62.0521	0.15	-2.43171
0.199999	23.4739	0.199999	-38.128	0.199999	-11.7733
0.250001	20.4082	0.25	-21.1269	0.25	-65.642
0.300001	-39.3261	0.299999	-54.1107	0.299999	12.2004
0.350001	-22.7525	0.35	-4.5706	0.35	-22.917
0.399999	3.40481	0.399999	4.4027	0.399999	51.2581
0.45	39.6375	0.449999	5.57377	0.449999	-18.3869
0.499999	-15.7923	0.500001	-7.39064	0.500001	5.75052
0.550001	10.3424	0.55	-31.8177	0.55	42.3581
0.600001	35.5958	0.600001	-25.645	0.600001	24.3428
0.649999	-9.51587	0.649999	-40.5133	0.649999	-26.941
0.699999	-25.0875	0.699999	-37.9501	0.699999	-6.38614
0.75	-5.4771	0.719999	-30.5857	0.75	13.1731
0.799999	-22.9488	0.74	12.4751	0.8	108.183
0.850001	38.7358	0.76	47.9924	0.85	19.6492
0.899999	2.61783	0.780001	5.10678	0.899999	80.5655
0.950001	-53.3261	0.8	11.9827	0.949999	212.32
0.96	8.12414	0.820001	-21.0768	0.959999	257.16
0.97	-18.3182	0.839999	-8.2133	0.97	296.512
0.98	9.06046	0.860001	-34.4094	0.98	370.167
0.990001	31.504	0.88	-8.1274	0.989999	313.579
1	35.0586	0.899999	-23.8394	1	358.843
1.01	-21.2809	0.919999	-23.3335	1.01	311.352
1.02	-39.7469	0.940001	26.4379	1.02	350.548
1.03	-13.1137	0.959999	42.5137	1.03	357.556
1.04	-4.86301	0.98	84.6112	1.04	276.248
1.05	34.409	1	90.5725	1.05	220.59
1.1	-8.24324	1.02	59.9144	1.1	165.431
1.15	-21.7104	1.04	59.4387	1.15	114.031
1.2	15.0486	1.06	4.80513	1.2	99.6581
1.25	-1.0773	1.08	24.904	1.25	117.76
1.3	52.0622	1.1	0.0475991	1.3	90.7196
1.35	-4.24215	1.12	2.39685	1.35	119.871
1.4	-25.9862	1.14	-33.3499	1.4	90.6882
1.45	-3.53245	1.16	31.2814	1.45	101.092
1.5	-2.83054	1.18	22.623	1.5	42.4097
		1.2	2.37532
		1.22	5.61736
		1.24	3.67555
		1.26	15.2986
		1.28	36.6002
		1.3	37.053

## Sheet: S3e
Choi et al., "Spatially Inhomogeneous Competition between Superconductivity and Charge Density Waves in YBa2Cu3O6.67" - Source Data File
Supplementary Figure 3e
14 Tesla		14.5 Tesla		15 Tesla
l (r. l. u.)	Intensity (counts/ms)	l (r. l. u.)	Intensity (counts/ms)	l (r. l. u.)	Intensity (counts/ms)
-6.75297e-07	20.624	-6.77735e-07	-12.2014	-6.77735e-07	-7.90034
0.0499995	-13.1357	0.049999	-27.6742	0.049999	-49.1568
0.1	-13.3566	0.0999994	-18.4013	0.0999994	-50.8489
0.15	2.77175	0.15	15.2579	0.15	-16.4337
0.199999	13.2719	0.199999	-23.9489	0.199999	-15.0312
0.250001	-25.4585	0.25	-17.8469	0.25	-43.3491
0.300001	-1.32871	0.299999	-58.3164	0.299999	-60.9357
0.350001	32.7597	0.35	-19.8813	0.35	4.04905
0.399999	-40.3905	0.399999	-1.10655	0.399999	-51.6628
0.45	8.26501	0.449999	16.5638	0.449999	36.5875
0.499999	52.6208	0.500001	-34.174	0.500001	-12.3327
0.550001	16.1304	0.55	-28.5421	0.55	36.0287
0.600001	-8.67794	0.600001	-71.0608	0.600001	21.4391
0.649999	-40.1121	0.649999	-59.5713	0.649999	6.74457
0.699999	-33.9314	0.699999	-44.3011	0.699999	-61.781
0.75	14.3457	0.719999	-44.8556	0.75	40.2297
0.799999	-4.04471	0.74	-32.693	0.8	36.212
0.850001	-32.2241	0.76	-3.55292	0.85	121.035
0.899999	61.2064	0.780001	15.453	0.899999	169.865
0.950001	6.5216	0.8	21.7012	0.949999	257.662
0.96	70.5573	0.820001	58.9852	0.959999	300.418
0.97	13.0238	0.839999	41.9521	0.97	310.129
0.98	6.85336	0.860001	51.9513	0.98	310.644
0.990001	1.06469	0.88	61.8214	0.989999	359.035
1	32.2291	0.899999	56.4679	1	371.428
1.01	-16.147	0.919999	75.7204	1.01	369.919
1.02	-55.8278	0.940001	81.4086	1.02	295.944
1.03	-36.7275	0.959999	131.738	1.03	295.41
1.04	-15.1524	0.98	158.378	1.04	292.646
1.05	-32.4619	1	106.63	1.05	200.864
1.1	-10.1014	1.02	93.6991	1.1	119.833
1.15	-18.5726	1.04	97.1701	1.15	33.6166
1.2	26.3705	1.06	42.5835	1.2	129.162
1.25	-12.1172	1.08	38.6856	1.25	111.446
1.3	12.572	1.1	17.1964	1.3	110.239
1.35	12.6787	1.12	12.2174	1.35	73.8091
1.4	15.1211	1.14	35.3637	1.4	92.9947
1.45	13.6836	1.16	14.0008	1.45	7.44424
1.5	-29.1725	1.18	72.034	1.5	22.8024
		1.2	66.0251
		1.22	41.0282
		1.24	22.5601
		1.26	61.4284
		1.28	23.7416
		1.3	82.5982

## Sheet: S3f
Choi et al., "Spatially Inhomogeneous Competition between Superconductivity and Charge Density Waves in YBa2Cu3O6.67" - Source Data File
Supplementary Figure 3f
14 Tesla		14.5 Tesla		15 Tesla
l (r. l. u.)	Intensity (counts/ms)	l (r. l. u.)	Intensity (counts/ms)	l (r. l. u.)	Intensity (counts/ms)
-6.75297e-07	3.20431	-6.77735e-07	31.7024	-6.77735e-07	25.8578
0.0499995	1.84792	0.049999	30.5437	0.049999	-11.8302
0.1	12.9237	0.0999994	33.4634	0.0999994	-2.55792
0.15	-14.8669	0.15	18.2458	0.15	-21.0158
0.199999	-10.0767	0.199999	17.2113	0.199999	11.5699
0.250001	10.6018	0.25	19.6929	0.25	17.8361
0.300001	-29.4545	0.299999	-11.1929	0.299999	-34.3086
0.350001	9.50579	0.35	20.2678	0.35	2.07774
0.399999	14.3596	0.399999	3.52561	0.399999	-22.866
0.45	-12.0743	0.449999	-11.9562	0.449999	-43.6934
0.499999	27.6963	0.500001	-27.4291	0.500001	9.64685
0.550001	47.4786	0.55	7.14731	0.55	0.933594
0.600001	-31.2071	0.600001	-13.0389	0.600001	-8.84694
0.649999	-43.3054	0.649999	-22.7213	0.649999	-46.1846
0.699999	13.0557	0.699999	-10.5216	0.699999	-0.975237
0.75	-21.3707	0.719999	-8.84192	0.75	29.1931
0.799999	1.87931	0.74	30.6001	0.8	117.858
0.850001	14.4674	0.76	3.06536	0.85	134.991
0.899999	-5.88067	0.780001	35.0271	0.899999	160.792
0.950001	6.25437	0.8	45.2644	0.949999	295.74
0.96	47.5062	0.820001	72.7415	0.959999	335.062
0.97	47.1243	0.839999	66.2389	0.97	353.917
0.98	-29.988	0.860001	65.4594	0.98	308.314
0.990001	31.01	0.88	77.0325	0.989999	350.55
1	-41.4591	0.899999	88.6482	1	396.513
1.01	44.7936	0.919999	135.899	1.01	366.354
1.02	48.7411	0.940001	125.939	1.02	318.838
1.03	-41.0004	0.959999	147.956	1.03	294.401
1.04	-13.7992	0.98	138.743	1.04	217.034
1.05	-8.72575	1	153.556	1.05	225.5
1.1	-34.3852	1.02	128.211	1.1	195.658
1.15	-9.78363	1.04	103.988	1.15	73.7051
1.2	-1.2976	1.06	44.3287	1.2	112.842
1.25	38.7048	1.08	68.3265	1.25	70.9335
1.3	-17.7087	1.1	46.7236	1.3	82.8083
1.35	25.0077	1.12	22.7983	1.35	102.829
1.4	8.48751	1.14	16.1731	1.4	71.4444
1.45	-20.3587	1.16	44.8994	1.45	84.6947
1.5	-1.85942	1.18	59.6098	1.5	53.6612
		1.2	47.5818
		1.22	29.8857
		1.24	68.367
		1.26	51.3997
		1.28	49.6896
		1.3	1.61883

## Sheet: S3g
Choi et al., "Spatially Inhomogeneous Competition between Superconductivity and Charge Density Waves in YBa2Cu3O6.67" - Source Data File
Supplementary Figure 3g
14 Tesla		14.5 Tesla		15 Tesla
l (r. l. u.)	Intensity (counts/ms)	l (r. l. u.)	Intensity (counts/ms)	l (r. l. u.)	Intensity (counts/ms)
-6.75297e-07	6.20641	-6.77735e-07	15.2611	-6.77735e-07	-45.4605
0.0499995	0.643141	0.049999	-35.0623	0.049999	-73.0096
0.1	-8.25925	0.0999994	-3.26991	0.0999994	-82.5546
0.15	4.3133	0.15	-11.618	0.15	-32.7575
0.199999	-10.9302	0.199999	-23.6178	0.199999	-28.3788
0.250001	0.296642	0.25	-11.4494	0.25	-18.6036
0.300001	1.36264	0.299999	-0.752156	0.299999	-33.1503
0.350001	5.62468	0.35	-13.7409	0.35	-34.9382
0.399999	-13.5238	0.399999	0.0816938	0.399999	-3.71715
0.45	32.9295	0.449999	-17.5216	0.449999	-48.2632
0.499999	-22.8823	0.500001	-35.6329	0.500001	-16.7767
0.550001	39.1623	0.55	-54.356	0.55	2.69463
0.600001	-40.4486	0.600001	-48.6291	0.600001	78.3544
0.649999	-13.4894	0.649999	-59.3297	0.649999	52.0054
0.699999	30.6778	0.699999	-50.3699	0.699999	17.4437
0.75	-18.1991	0.719999	11.9381	0.75	95.0784
0.799999	-15.204	0.74	1.12981	0.8	76.9274
0.850001	27.6981	0.76	68.9143	0.85	88.5557
0.899999	0.722919	0.780001	29.1092	0.899999	241.214
0.950001	-33.2489	0.8	43.3453	0.949999	255.875
0.96	11.9976	0.820001	23.2763	0.959999	271.731
0.97	31.5139	0.839999	34.1256	0.97	277.26
0.98	41.1518	0.860001	76.847	0.98	289.962
0.990001	56.2625	0.88	71.1802	0.989999	289.048
1	3.15937	0.899999	80.3923	1	322.326
1.01	-48.9987	0.919999	59.991	1.01	288.912
1.02	-10.4571	0.940001	138.352	1.02	249.806
1.03	-13.7713	0.959999	111.29	1.03	221.215
1.04	-55.9847	0.98	163.51	1.04	258.276
1.05	3.11873	1	94.7784	1.05	170.897
1.1	-13.5634	1.02	111.1	1.1	110.29
1.15	39.5324	1.04	80.2042	1.15	115.004
1.2	-11.0592	1.06	77.4893	1.2	101.167
1.25	24.7599	1.08	40.1688	1.25	68.6627
1.3	-31.481	1.1	21.0339	1.3	61.5276
1.35	-19.2075	1.12	30.2438	1.35	70.915
1.4	73.182	1.14	24.8201	1.4	45.8232
1.45	-0.861673	1.16	61.0786	1.45	93.9661
1.5	-28.4115	1.18	46.8547	1.5	80.6338
		1.2	60.9126
		1.22	21.4624
		1.24	19.3087
		1.26	58.9874
		1.28	91.4499
		1.3	9.23591

## Sheet: S3h
Choi et al., "Spatially Inhomogeneous Competition between Superconductivity and Charge Density Waves in YBa2Cu3O6.67" - Source Data File
Supplementary Figure 3h
14 Tesla		14.5 Tesla		15 Tesla
l (r. l. u.)	Intensity (counts/ms)	l (r. l. u.)	Intensity (counts/ms)	l (r. l. u.)	Intensity (counts/ms)
-6.75297e-07	34.2378	-6.77735e-07	32.1259	-6.77735e-07	-15.4554
0.0499995	-16.1767	0.049999	-5.608	0.049999	1.54055
0.1	-15.168	0.0999994	-14.4086	0.0999994	-30.2651
0.15	-5.03834	0.15	-18.3396	0.15	-27.0057
0.199999	-18.1705	0.199999	-37.2395	0.199999	-32.5105
0.250001	-13.4172	0.25	-13.2673	0.25	-14.8588
0.300001	28.9797	0.299999	-8.06609	0.299999	-40.3596
0.350001	-7.85512	0.35	3.28626	0.35	-13.8058
0.399999	23.3857	0.399999	-17.5497	0.399999	-48.1354
0.45	-40.8007	0.449999	-34.2664	0.449999	-31.0715
0.499999	34.3245	0.500001	-14.5663	0.500001	25.6431
0.550001	29.1006	0.55	-16.3009	0.55	19.6834
0.600001	25.4739	0.600001	-23.6155	0.600001	-18.444
0.649999	-29.8039	0.649999	-72.7083	0.649999	5.81327
0.699999	-18.8307	0.699999	-71.0334	0.699999	16.8807
0.75	8.79817	0.719999	14.7549	0.75	1.41823
0.799999	-5.5079	0.74	-12.4643	0.8	63.8108
0.850001	-32.0648	0.76	10.4348	0.85	88.3793
0.899999	20.9188	0.780001	19.6667	0.899999	121.04
0.950001	27.5797	0.8	-6.11402	0.949999	162.775
0.96	-16.6493	0.820001	14.675	0.959999	159.102
0.97	-52.8355	0.839999	29.509	0.97	119.089
0.98	-8.08536	0.860001	69.8308	0.98	121.122
0.990001	-56.2863	0.88	74.3494	0.989999	97.4141
1	23.6033	0.899999	52.9048	1	116.876
1.01	-49.508	0.919999	115.136	1.01	158.962
1.02	4.40033	0.940001	87.1613	1.02	151.858
1.03	12.142	0.959999	89.3825	1.03	104.976
1.04	-10.4407	0.98	104.902	1.04	97.2543
1.05	-61.1136	1	113.947	1.05	103.87
1.1	-24.001	1.02	87.5252	1.1	123.969
1.15	20.4249	1.04	73.2682	1.15	139.523
1.2	15.6487	1.06	92.5023	1.2	149.636
1.25	5.16367	1.08	69.5051	1.25	79.2753
1.3	15.476	1.1	47.9678	1.3	83.3198
1.35	8.40917	1.12	54.0832	1.35	93.5189
1.4	-1.88219	1.14	84.1005	1.4	47.8372
1.45	-1.24945	1.16	64.3192	1.45	81.9296
1.5	-28.1412	1.18	83.014	1.5	88.4073
		1.2	34.6265
		1.22	37.7798
		1.24	39.6782
		1.26	57.0043
		1.28	70.0635
		1.3	35.1305

## Sheet: S3i
Choi et al., "Spatially Inhomogeneous Competition between Superconductivity and Charge Density Waves in YBa2Cu3O6.67" - Source Data File
Supplementary Figure 3i
14 Tesla		14.5 Tesla		15 Tesla
l (r. l. u.)	Intensity (counts/ms)	l (r. l. u.)	Intensity (counts/ms)	l (r. l. u.)	Intensity (counts/ms)
-6.75297e-07	2.86607	-6.77735e-07	14.8917	-6.77735e-07	-24.1472
0.0499995	7.91621	0.049999	-29.0806	0.049999	-6.8213
0.1	-6.26707	0.0999994	-39.2776	0.0999994	-38.4446
0.15	39.2792	0.15	-34.1761	0.15	-35.2393
0.199999	-42.9896	0.199999	-4.8349	0.199999	-41.0595
0.250001	-12.3718	0.25	-5.5225	0.25	-23.8969
0.300001	-46.204	0.299999	-30.2449	0.299999	-49.8223
0.350001	-14.4667	0.35	-23.7619	0.35	-23.2344
0.399999	34.4128	0.399999	-12.4025	0.399999	-56.5624
0.45	40.9678	0.449999	-24.1783	0.449999	-36.9969
0.499999	50.4738	0.500001	-11.9833	0.500001	24.1447
0.550001	-5.89773	0.55	-58.8738	0.55	24.7147
0.600001	-20.0505	0.600001	-1.82621	0.600001	-4.96003
0.649999	-25.4053	0.649999	19.2007	0.649999	29.0917
0.699999	-16.2999	0.699999	43.3639	0.699999	50.3632
0.75	49.8469	0.719999	46.2714	0.75	44.3693
0.799999	2.34152	0.74	52.902	0.8	114.336
0.850001	-47.1192	0.76	53.0237	0.85	143.625
0.899999	3.53137	0.780001	83.4665	0.899999	177.569
0.950001	-34.5286	0.8	41.7687	0.949999	217.22
0.96	7.91932	0.820001	69.434	0.959999	215.082
0.97	26.0352	0.839999	74.5434	0.97	183.55
0.98	35.1619	0.860001	45.3001	0.98	191.361
0.990001	24.5207	0.88	76.2729	0.989999	157.419
1	-0.891228	0.899999	111.864	1	154.325
1.01	17.8889	0.919999	101.137	1.01	206.316
1.02	3.89829	0.940001	109.342	1.02	197.692
1.03	-6.4447	0.959999	100.612	1.03	149.202
1.04	-3.09649	0.98	161.152	1.04	139.796
1.05	32.5724	1	66.2482	1.05	144.655
1.1	-17.8223	1.02	85.919	1.1	155.173
1.15	26.4131	1.04	89.3964	1.15	160.508
1.2	16.1899	1.06	89.5723	1.2	160.611
1.25	27.8503	1.08	76.208	1.25	81.0891
1.3	22.5345	1.1	38.661	1.3	77.217
1.35	-3.5924	1.12	124.808	1.35	80.9037
1.4	-29.8611	1.14	71.72	1.4	30.088
1.45	12.8856	1.16	48.4765	1.45	60.2715
1.5	-34.2853	1.18	91.4021	1.5	63.8502
		1.2	68.7316
		1.22	84.8025
		1.24	50.1126
		1.26	44.2686
		1.28	58.5359
		1.3	40.8871

## Sheet: S3j
Choi et al., "Spatially Inhomogeneous Competition between Superconductivity and Charge Density Waves in YBa2Cu3O6.67" - Source Data File
Supplementary Figure 3j
14 Tesla		14.5 Tesla		15 Tesla
l (r. l. u.)	Intensity (counts/ms)	l (r. l. u.)	Intensity (counts/ms)	l (r. l. u.)	Intensity (counts/ms)
-6.75297e-07	2.09378	-6.77735e-07	31.5331	-6.77735e-07	-10.3065
0.0499995	39.6239	0.049999	-2.30104	0.049999	5.38668
0.1	-21.5798	0.0999994	-21.5258	0.0999994	-14.9151
0.15	-48.6237	0.15	-8.87115	0.15	54.7476
0.199999	41.5151	0.199999	29.7652	0.199999	4.57865
0.250001	-18.3779	0.25	18.582	0.25	18.9571
0.300001	-21.9375	0.299999	20.8606	0.299999	33.0126
0.350001	47.1124	0.35	16.3964	0.35	3.68835
0.399999	1.96911	0.399999	17.8766	0.399999	-8.12405
0.45	3.70615	0.449999	10.2488	0.449999	-17.1986
0.499999	-4.71846	0.500001	-12.5531	0.500001	49.1446
0.550001	22.3829	0.55	2.45205	0.55	-14.6904
0.600001	-10.5061	0.600001	-38.509	0.600001	30.4146
0.649999	-56.3503	0.649999	7.17058	0.649999	28.1013
0.699999	-17.9473	0.699999	-8.93967	0.699999	31.776
0.75	18.4304	0.719999	-3.50365	0.75	105.261
0.799999	28.8773	0.74	43.8403	0.8	102.599
0.850001	64.3353	0.76	67.936	0.85	112.746
0.899999	8.20315	0.780001	49.0187	0.899999	131.383
0.950001	-31.6822	0.8	42.0193	0.949999	146.46
0.96	-49.7645	0.820001	87.6666	0.959999	151.983
0.97	-24.9459	0.839999	86.1519	0.97	140.575
0.98	-9.80588	0.860001	115.228	0.98	212.677
0.990001	30.9459	0.88	92.0874	0.989999	195.735
1	0.907312	0.899999	113.09	1	160.962
1.01	16.3723	0.919999	74.061	1.01	147.01
1.02	-9.67958	0.940001	42.5662	1.02	106.672
1.03	12.2275	0.959999	86.1092	1.03	174.787
1.04	3.79353	0.98	58.3618	1.04	105.947
1.05	6.63668	1	76.6716	1.05	119.724
1.1	-9.92037	1.02	24.7473	1.1	101.152
1.15	7.13295	1.04	13.7597	1.15	85.4114
1.2	-14.7787	1.06	68.4405	1.2	118.169
1.25	12.398	1.08	15.7722	1.25	90.0988
1.3	17.093	1.1	57.9202	1.3	107.648
1.35	-22.4879	1.12	38.6581	1.35	28.7778
1.4	-3.70188	1.14	39.4039	1.4	62.2042
1.45	9.1912	1.16	28.421	1.45	50.7437
1.5	3.84418	1.18	43.2542	1.5	57.8003
		1.2	69.792
		1.22	10.5852
		1.24	61.4567
		1.26	38.3256
		1.28	108.001
		1.3	45.2431

[truncated: 5 more sheets: S3k, S3l, S3m, S3n, S3o]
